# Supplementary material for: Metabolome and Transcriptome Profiling Reveals the Function of MdSYP121 in the Apple Response to Botryosphaeria dothidea
Source: Int J Mol Sci. 2023 Nov 13;24(22):16242. doi: 10.3390/ijms242216242 (PMC10671699; doi:10.3390/ijms242216242)
Supplement: Supplementary file 1 [file ijms-24-16242-s001.zip]

Archive with 2 entries (2 files):
- 2023.10.10 Supplementary Tables S1-S12.xlsx
- supplementary Figures S1-S2.pdf
