# Supplementary material for: Metabolome and Transcriptome Profiling Reveals the Function of MdSYP121 in the Apple Response to Botryosphaeria dothidea
Source: Int J Mol Sci. 2023 Nov 13;24(22):16242. doi: 10.3390/ijms242216242 (PMC10671699; doi:10.3390/ijms242216242)
Supplement: Supplementary file 1 [file ijms-24-16242-s001.zip › 2023.10.10 Supplementary Tables S1-S12.xlsx]

## Sheet: Table S1
Table S1. List of DAMs from the comparison of Vec calli (Vec) vs. MdSYP121-OE calli (MdSYP121).
Index	Formula	Compounds	Class I	Class II	CAS	Level	Vec1	Vec2	Vec3	MdSYP121-1	MdSYP121-2	MdSYP121-3	VIP	P-value	Fold_Change	Log2FC	Type
mws4074	C20H20O4	Glabranine	Flavonoids	Flavanones	41983-91-9	3	248825	279682	282260	18903.4	26178	47806.2	1.18726	8.81192e-05	0.114567	-3.12573	down
Zmtn001624	C10H7NO3	N-Acetylisatin	Alkaloids	Plumerane	574-17-4	2	1.98543e+07	1.86954e+07	1.85119e+07	4.03191e+07	4.23832e+07	3.85638e+07	1.21717	0.000885884	2.12518	1.08758	up
mws0668	C10H12N4O6	Xanthosine	Nucleotides and derivatives	Nucleotides and derivatives	146-80-5	2	1.54639e+07	1.64619e+07	1.67577e+07	3.4165e+06	3.76535e+06	3.71619e+06	1.22073	0.000446809	0.223855	-2.15937	down
Hmsn003050	C37H58O12	Esculentoside D	Terpenoids	Triterpene Saponin	89808-50-4	2	31704.4	38310.4	31562.3	285138	251641	258093	1.21922	0.00130797	7.82531	2.96815	up
pme2362	C8H8O3	Mandelic acid	Phenolic acids	Phenolic acids	90-64-2	3	9	9	9	253577	270840	277391	1.22237	0.000705512	29696.6	14.858	up
mws0367	C18H30O2	α-Linolenic Acid	Lipids	Free fatty acids	463-40-1	1	3.87743e+07	4.17282e+07	4.10723e+07	15502984	1.48394e+07	1.39028e+07	1.2188	0.000130758	0.363934	-1.45825	down
MWS1839	C9H10O3	Ethylparaben	Phenolic acids	Phenolic acids	120-47-8	3	35481.6	30664.1	32067.6	16085.2	11106	11181.3	1.17945	0.000869755	0.390705	-1.35585	down
Hmqn004825	C18H30O3	Rabdosia acid A	Lipids	Free fatty acids	-	2	1.03635e+06	1.13871e+06	1.14685e+06	2.5471e+06	2.39038e+06	2.35274e+06	1.21593	0.000183521	2.19458	1.13395	up
Jmyn002224	C16H22O9	glucoacetosyringone	Phenolic acids	Phenolic acids	86402-41-7	3	11528.1	15548.6	10918.5	164698	167443	162210	1.21794	2.20394e-07	13.0109	3.70164	up
mws0341	C6H12O3	2-Hydroxyisocaproic acid	Organic acids	Organic acids	20312-37-2	2	1.15963e+07	1.16561e+07	1.14384e+07	2.49045e+06	2.39993e+06	2.43284e+06	1.22224	4.12192e-06	0.2111	-2.244	down
mws1155	C6H14O6	D-Mannitol	Others	Saccharides	69-65-8	3	18340	31678.4	28909.4	59067.6	50084	61839.8	1.11304	0.00498052	2.16643	1.11532	up
Zmjn001813	C7H12O4	Pimelic acid	Organic acids	Organic acids	111-16-0	2	3.64395e+06	3.53842e+06	3.23147e+06	8.70199e+06	8.11363e+06	8.42949e+06	1.21707	4.01655e-05	2.42419	1.2775	up
Zmyn004548	C18H28O3	12-Oxo-phytodienoic acid	Lipids	Free fatty acids	85551-10-6	3	696379	721680	703711	81029	99882.9	61184.6	1.21216	5.13129e-06	0.114101	-3.13161	down
pme0256	C5H4N4O2	Xanthine	Nucleotides and derivatives	Nucleotides and derivatives	69-89-6	3	459847	506430	494405	196314	197185	191578	1.21969	0.0019978	0.40055	-1.31994	down
Zmyn004732	C18H30O3	2R-hydroxy-9Z,12Z,15Z-octadecatrienoic acid	Lipids	Free fatty acids	-	2	4.72448e+06	5.21844e+06	4.82018e+06	2.48234e+07	2.53225e+07	2.43582e+07	1.22142	6.73392e-06	5.04664	2.33532	up
Zmyn000230	C5H8O5	2-Dehydro-3-deoxy-L-arabinonate	Others	Saccharides	-	1	3.14644e+06	3.08781e+06	3.2084e+06	6.57668e+06	6.19679e+06	6.42977e+06	1.22035	0.000452578	2.03367	1.02409	up
Hagn007569	C21H22O8	5,6,7,3',4',5'-hexanmethoxyflavone	Flavonoids	Flavones	-	2	65331.4	61632.1	50070.2	142061	150099	148359	1.20308	0.000415254	2.48834	1.31518	up
Lmbn007891	C18H34O4	Hydroxy ricinoleic acid	Lipids	Free fatty acids	-	3	246775	258075	248043	763178	729917	764548	1.22152	0.000169187	2.99862	1.5843	up
mws0260	C6H14N4O2	L-Arginine	Amino acids and derivatives	Amino acids and derivatives	74-79-3	1	1.54761e+06	1.56508e+06	1.65693e+06	9.40331e+06	9.12583e+06	9.18692e+06	1.22198	1.36562e-05	5.81095	2.53877	up
pmb2507	C5H11O7P	2-Deoxyribose-1-phosphate	Nucleotides and derivatives	Nucleotides and derivatives	17210-42-3	3	2.56054e+06	2.74186e+06	2.39047e+06	5.15823e+06	5.669e+06	5.29113e+06	1.21198	0.000260342	2.09524	1.06711	up
Lmqn007765	C25H28O11	Shakuchirin	Phenolic acids	Phenolic acids	-	1	4870.63	4711.79	3764.83	1.06922e+06	925074	999843	1.2217	0.00174909	224.327	7.80946	up
Rfmb087	C18H32O4	9-Hydroxy-13-oxo-10-octadecenoic Acid	Lipids	Free fatty acids	-	3	2.43222e+06	2.39067e+06	2.52995e+06	846492	773916	784386	1.22031	3.88822e-05	0.327057	-1.61239	down
Hmtn001120	C14H20O8	5-(2-Hydroxyethyl)-2-O-glucosylphenol	Phenolic acids	Phenolic acids	-	1	3.54057e+06	4.26495e+06	3.63459e+06	943882	945065	1.05751e+06	1.21605	0.00535892	0.257555	-1.95705	down
pmb2789	C18H30O4	13S-Hydroperoxy-6Z,9Z,11E-octadecatrienoic acid	Lipids	Free fatty acids	121107-97-9	3	1.43395e+06	1.61276e+06	1.76464e+06	228305	194529	195627	1.21869	0.00422019	0.128542	-2.95969	down
mws1080	C12H22O11	Galactinol	Others	Saccharides	3687-64-7	1	2.6387e+06	3.0989e+06	3.02313e+06	1.52126e+06	1.22271e+06	1.38366e+06	1.19536	0.00180285	0.471152	-1.08574	down
Zmyn006050	C18H26O4	Di-N-pentyl phthalate	Phenolic acids	Phenolic acids	131-18-0	2	247458	257983	232960	86167.8	79573.2	80767.2	1.21941	0.00100254	0.33384	-1.58277	down
Lajp003585	C17H20O9	Murrayacarpin A glucoside	Lignans and Coumarins	Coumarins	-	1	261674	300766	246095	816620	558790	674523	1.18006	0.0264516	2.53537	1.34219	up
Lmbn003524	C9H16O3	9-Oxononanoic acid	Organic acids	Organic acids	2553-17-5	3	476386	483519	494555	171263	150258	146236	1.21767	1.29975e-05	0.321602	-1.63665	down
MWSmce264	C8H10O3	Hydroxytyrosol	Phenolic acids	Phenolic acids	10597-60-1	3	405983	341220	417875	95991.2	108825	95787.9	1.21472	0.00550533	0.258012	-1.95449	down
MWSmce692	C18H30O2	γ-Linolenic Acid	Lipids	Free fatty acids	506-26-3	1	1.73064e+06	1.66778e+06	1.84058e+06	658667	560460	578188	1.21546	0.000170097	0.343065	-1.54345	down
Lmsn013282	C30H46O4	3-Oxo-19-hydroxyurs-12-en-28-oic acid (Pomonic acid)	Terpenoids	Triterpene	13849-90-6	3	125945	122077	116431	47485.6	44328.2	45297.2	1.22001	0.000469841	0.376211	-1.41039	down
NK10264324	C6H6O3	Phloroglucinol; 1,3,5-Benzenetriol	Phenolic acids	Phenolic acids	108-73-6	2	3.26709e+06	3.47196e+06	3.05218e+06	1.62506e+06	1.45716e+06	1.53408e+06	1.21224	0.00178849	0.471473	-1.08475	down
MWS0274	C9H10O3	DL-3-Phenyllactic acid	Organic acids	Organic acids	828-01-3	2	531860	556181	558460	101897	109884	109868	1.22159	0.000118585	0.195353	-2.35585	down
mws0251	C5H6N2O2	Thymine	Nucleotides and derivatives	Nucleotides and derivatives	65-71-4	2	402341	419633	413146	164646	206014	203062	1.20085	0.00134139	0.464507	-1.10623	down
pme0008	C6H13N3O3	L-Citrulline	Amino acids and derivatives	Amino acids and derivatives	372-75-8	2	1.30006e+06	1.38205e+06	1.11984e+06	4.26771e+06	3.85021e+06	3.90797e+06	1.21343	0.00022593	3.16309	1.66133	up
pme3184	C10H14N5O6P	2'-Deoxyadenosine-5'-monophosphate	Nucleotides and derivatives	Nucleotides and derivatives	653-63-4	3	4.75777e+06	4.29106e+06	5.04276e+06	2.23305e+06	1.75657e+06	2.13637e+06	1.19644	0.00107121	0.434726	-1.20182	down
Lmbn005923	C18H30O2	Crepenynic acid	Lipids	Free fatty acids	2277-31-8	3	1.65018e+06	1.62902e+06	1.70861e+06	565789	569904	557676	1.22187	0.000360262	0.339502	-1.55851	down
Zmyn002323	C8H8O3	2-Hydroxyphenylacetic acid	Organic acids	Organic acids	614-75-5	3	10619.1	27726.8	20746.2	65582.5	66950.3	77334.5	1.12243	0.0017368	3.55153	1.82844	up
Lmrn002746	C6H12O3	2-Hydroxy-4-methylpentanoic acid	Organic acids	Organic acids	498-36-2	2	1.65491e+06	1.57907e+06	1.7232e+06	358034	345285	312264	1.22013	0.000354812	0.204871	-2.28721	down
Lmbn005662	C18H32O3	9(10)-EpOME;(9R,10S)-(12Z)-9,10-Epoxyoctadecenoic acid	Lipids	Free fatty acids	16833-56-0	3	567413	560579	500731	1.56699e+06	1.30505e+06	1.54586e+06	1.21011	0.00558043	2.71249	1.43962	up
Ymjm000148	C14H20O7	Salidroside	Phenolic acids	Phenolic acids	10338-51-9	1	1.51853e+06	1.28942e+06	1.32931e+06	316894	384816	391396	1.21275	0.00228504	0.264209	-1.92025	down
Lmsn004322	C24H24O12	1,6-Di-O-caffeoyl-β-D-glucose	Phenolic acids	Phenolic acids	-	3	1.25081e+06	1.47372e+06	1.44762e+06	338224	293639	386290	1.21159	0.00172432	0.244035	-2.03484	down
Zbqn008058	C30H48O4	Rubianol-f	Terpenoids	Triterpene	-	1	9.90533e+06	9.66441e+06	9.48544e+06	2.5492e+07	2.59874e+07	2.50746e+07	1.2217	2.42841e-05	2.63478	1.39768	up
pma3101	C11H14NO6+	Nicotinate D-ribonucleoside	Others	Vitamin	17720-18-2	3	1.48674e+07	1.59632e+07	1.66906e+07	4.90478e+06	4.9203e+06	4.7489e+06	1.22017	0.00211903	0.306684	-1.70518	down
Hmtn001302	C13H16O8	Glucosyloxybenzoic acid	Phenolic acids	Phenolic acids	-	2	1.78113e+06	1.83346e+06	1.67658e+06	657513	670454	595179	1.21751	0.000235371	0.363463	-1.46012	down
Zmdp001663	C10H18N2O5S	γ-glutamylmethionine	Amino acids and derivatives	Amino acids and derivatives	17663-87-5	1	2.01277e+07	2.06914e+07	2.08101e+07	3.63165e+06	3.56377e+06	3.68693e+06	1.22223	0.000104275	0.176578	-2.50162	down
mws0715	C13H16N2O4	Phenylacetyl-L-glutamine	Amino acids and derivatives	Amino acids and derivatives	28047-15-6	1	33177.2	27967.1	31013.5	1.55705e+06	1.65869e+06	1.54043e+06	1.22192	0.000554202	51.6089	5.68955	up
mws0628	C7H6O2	4-Hydroxybenzaldehyde	Phenolic acids	Phenolic acids	123-08-0	1	6.09254e+06	6.19978e+06	5.87313e+06	2.78854e+06	2.70394e+06	3.04152e+06	1.21608	2.17673e-05	0.469793	-1.0899	down
MWS5173	C4H5N3O	Isocytosine	Nucleotides and derivatives	Nucleotides and derivatives	108-53-2	3	164223	154047	98189.8	462639	523462	430373	1.17843	0.000882366	3.40123	1.76606	up
Lmbn004240	C18H34O5	9,10-Dihydroxy-12,13-epoxyoctadecanoic acid	Lipids	Free fatty acids	-	2	536722	589301	599763	1.82969e+06	1.88113e+06	1.89441e+06	1.22012	1.27002e-06	3.24793	1.69952	up
MWStz103	C15H22N6O5S	S-(5'-Adenosyl)-L-methionine	Amino acids and derivatives	Amino acids and derivatives	29908-03-0	2	8.22242e+06	8.6355e+06	9.34032e+06	2.83706e+06	2.7564e+06	2.46715e+06	1.21678	0.00119002	0.307678	-1.70051	down
Wmgp003777	C20H22N2O	Koumine	Alkaloids	Plumerane	1358-76-5	2	471379	512384	536765	158159	94520.1	159384	1.1814	0.000226562	0.271	-1.88363	down
pmn001315	C20H26O12	Regaloside	Phenolic acids	Phenolic acids	-	3	232818	251713	179200	48210.1	47631.9	60984.8	1.20282	0.0134175	0.236281	-2.08143	down
Li512114	C31H50O4	2,3-Dihydroxyurs-12-en-28-oic acid methyl ester (Corosolic acid methyl ester)	Terpenoids	Triterpene	4518-70-1	2	109553	126997	112319	738321	768589	801102	1.22058	0.000307279	6.6157	2.72589	up
MWS04412	C8H18N2O2	N(6),N(6)-Dimethyl-L-lysine	Amino acids and derivatives	Amino acids and derivatives	2259-86-1	2	602935	582424	636648	3.47155e+06	3.26316e+06	3.39308e+06	1.22157	0.000223364	5.55859	2.47472	up
Zmhn001358	C13H16O8	4-O-Glucosyl-4-hydroxybenzoic acid	Phenolic acids	Phenolic acids	-	2	1.41701e+06	1.3617e+06	1.63917e+06	575817	571154	511724	1.21069	0.00597415	0.37545	-1.41331	down
mws0976	C9H12N2O6	β-Pseudouridine	Nucleotides and derivatives	Nucleotides and derivatives	1445-07-4	3	630840	680000	696822	315104	324658	285261	1.21261	0.000345585	0.460747	-1.11795	down
pme1119	C10H12N4O5	Inosine	Nucleotides and derivatives	Nucleotides and derivatives	58-63-9	3	491485	511125	489715	195953	222485	212682	1.21726	1.14251e-05	0.422911	-1.24158	down
pmb0464	C16H27NO14	L-Aspartic acid-O-diglucoside	Amino acids and derivatives	Amino acids and derivatives	-	3	349545	320255	389367	116600	67827.6	91210.3	1.18765	0.000759837	0.260241	-1.94208	down
Zmpn003368	C18H30O3	13S-Hydroxy-9Z,11E,15Z-octadecatrienoic acid	Lipids	Free fatty acids	87984-82-5	2	2.0206e+06	1.94712e+06	1.96807e+06	6.6748e+06	6.65518e+06	6.39619e+06	1.22187	0.000188812	3.32326	1.7326	up
pmb2791	C18H30O4	9-Hydroperoxy-10E,12,15Z-octadecatrienoic acid	Lipids	Free fatty acids	111004-08-1	3	1.92318e+06	2.00495e+06	2.02039e+06	275717	272347	281104	1.22219	0.00028553	0.139391	-2.8428	down
mws1305	C12H11N5	6-Benzylaminopurine	Nucleotides and derivatives	Nucleotides and derivatives	1214-39-7	2	1.44084e+06	1.39002e+06	1.31527e+06	494694	520177	486214	1.21976	0.00085787	0.362045	-1.46576	down
Hmsn003721	C31H48O7	2,3,23-Trihydroxyolean-12-ene-28,29-dioic acid 29-methyl ester (Phytolaccagenin)	Terpenoids	Triterpene	1802-12-6	2	2.67614e+06	2.58498e+06	2.60726e+06	343420	724021	795602	1.15254	0.00374787	0.236776	-2.0784	down
pme0519	C12H22O11	D-Sucrose	Others	Saccharides	57-50-1	1	2.20421e+06	2.18087e+06	2.49484e+06	1.07502e+06	1.03212e+06	848015	1.1985	0.000801665	0.429533	-1.21916	down
Zmjp000966	C10H13N5O4	Vidarabine	Nucleotides and derivatives	Nucleotides and derivatives	5536-17-4	1	6.50185e+06	6.31928e+06	6.37235e+06	2.59037e+06	2.14034e+06	2.19582e+06	1.21394	0.00031637	0.360879	-1.47041	down
pmn001691	C18H32O5	9,12,13-Trihydroxy-10,15-octadecadienoic acid	Lipids	Free fatty acids	-	1	92372	94407	120266	1.46821e+06	1.41067e+06	1.50472e+06	1.21982	0.000118295	14.2767	3.83559	up
pme1286	C14H20N6O5S	S-(5'-Adenosy)-L-homocysteine	Amino acids and derivatives	Amino acids and derivatives	979-92-0	2	3.14906e+07	3.18592e+07	3.3665e+07	1.38823e+07	1.37604e+07	1.41195e+07	1.22073	0.00105003	0.430472	-1.21601	down
Lmbn002072	C7H12O4	2-Propylsuccinic acid	Organic acids	Organic acids	618-57-5	2	3.72917e+06	3.65604e+06	3.4092e+06	8.69898e+06	8.96318e+06	8.67796e+06	1.21979	2.70015e-06	2.44016	1.28698	up
mws1346	C6H11NO4	DL-2-Aminoadipic acid	Alkaloids	Alkaloids	542-32-5	3	5.48716e+06	5.68498e+06	5.71636e+06	2.50615e+06	2.53985e+06	2.92309e+06	1.21143	0.000254818	0.471865	-1.08355	down
Ymjm000135	C25H32O11	8R-Dihydrodehydrodiconferyl alcohol 4-O-β-D-glucopyranoside	Lignans and Coumarins	Lignans	-	3	94522.6	75339.4	104443	195849	175880	204784	1.17573	0.00113081	2.10172	1.07157	up
Hmtn001288	C9H10O4	Methyl 2,4-dihydroxyphenylacetate	Phenolic acids	Phenolic acids	67828-42-6	3	140690	148858	142659	64631.7	56551.1	54213.2	1.21322	4.42993e-05	0.405816	-1.3011	down
MWS1882	C4H7NO4	Iminodiacetic acid	Organic acids	Organic acids	142-73-4	3	438675	405030	442163	997776	908375	853786	1.21066	0.00449803	2.14636	1.10189	up
Hmqn000843	C13H18O8	Tachioside	Phenolic acids	Phenolic acids	109194-60-7	3	39143.8	39765.9	43194.8	98152.6	99644.2	102739	1.21906	5.80347e-06	2.4613	1.29942	up
mws0255	C4H5N3O	Cytosine	Nucleotides and derivatives	Nucleotides and derivatives	71-30-7	3	1.98861e+06	2.5899e+06	2.33419e+06	916287	855924	854719	1.20573	0.0136166	0.380015	-1.39587	down
MWS2073	C8H6Cl2O3	2,4-Dichlorophenoxyacetic Acid	Organic acids	Organic acids	94-75-7	2	5.3901e+07	5.73149e+07	5.90809e+07	2.27275e+07	2.19838e+07	2.39475e+07	1.21842	0.000635605	0.403171	-1.31054	down
Hmqp006235	C26H46NO7P	LysoPC 18:4	Lipids	LPC	-	2	131158	104049	120076	54110.8	26603.9	29874.2	1.14297	0.00231431	0.31127	-1.68376	down
Zmyn000155	C7H14N2O3	N-α-Acetyl-L-ornithine	Amino acids and derivatives	Amino acids and derivatives	6205-08-9	2	1.69816e+06	1.77767e+06	1.9174e+06	1.18828e+07	1.15995e+07	1.1875e+07	1.22149	4.67967e-07	6.55587	2.71279	up
MWSmce052	C30H48O3	3-Hydroxyurs-12-en-28-oic acid (3-Epiursolic acid)	Terpenoids	Triterpene	989-30-0	2	2.76191e+06	2.65271e+06	2.72166e+06	6.54286e+06	5.74439e+06	6.37212e+06	1.21632	0.0042119	2.29335	1.19746	up
Zmgn001039	C9H17NO6S	S-Ribosyl-L-homocysteine	Amino acids and derivatives	Amino acids and derivatives	-	3	471822	430120	444558	177906	137201	175749	1.2041	9.68165e-05	0.364543	-1.45584	down
Lmmn002179	C14H18O8	Methyl salicylate-2-O-glucoside	Phenolic acids	Phenolic acids	10019-60-0	2	488021	308531	297804	1.18764e+06	1.73856e+06	1.06831e+06	1.15925	0.0338923	3.65009	1.86793	up
pma1303	C24H46NO7P	LysoPC 16:2	Lipids	LPC	-	3	56788	97308.8	87496.5	33798.7	34887.1	47543.2	1.07123	0.0621099	0.481093	-1.05561	down
pme2914	C6H10O5	3-Hydroxy-3-methylpentane-1,5-dioic acid	Amino acids and derivatives	Amino acids and derivatives	503-49-1	1	1.93708e+07	1.31595e+07	1.07775e+07	5.22989e+06	5.48382e+06	5.25427e+06	1.15127	0.0705793	0.36871	-1.43944	down
pmb0374	C5H5N5	2-Aminopurine	Nucleotides and derivatives	Nucleotides and derivatives	452-06-2	1	1.47089e+07	1.63474e+07	1.69481e+07	6.41425e+06	5.6578e+06	5.76678e+06	1.21413	0.00191466	0.371609	-1.42814	down
Zmyn004676	C18H30O3	17-Hydroxylinolenic acid	Lipids	Free fatty acids	-	2	6.75649e+06	7.06051e+06	6.77288e+06	1.9679e+07	1.84616e+07	1.8555e+07	1.22091	0.000564627	2.75357	1.4613	up
Lmqn009304	C19H18O5	Eucalyptin (5-Hydroxy-7,4'-dimethoxy-6,8-dimethylflavone)	Flavonoids	Flavanones	3122-88-1	3	108509	100423	94872.3	20532.8	20308.5	21221.5	1.22077	0.00230976	0.204285	-2.29134	down
mws0248	C9H12N2O6	Uridine	Nucleotides and derivatives	Nucleotides and derivatives	58-96-8	1	4.47111e+06	4.5835e+06	5.0228e+06	1.27431e+06	1.29969e+06	1.32371e+06	1.22035	0.00230828	0.276877	-1.85268	down
Lmyn002403	C14H18O8	Mandelic acid-β-glucoside	Phenolic acids	Phenolic acids	-	2	160985	118680	100395	657402	706932	705137	1.2063	2.1921e-05	5.44511	2.44496	up
MWS201478	C12H16N2O4	Phe-Ser	Amino acids and derivatives	Amino acids and derivatives	16053-39-7	2	207519	712788	464354	2.889e+06	1.98225e+06	1.94591e+06	1.11368	0.0148373	4.92333	2.29964	up
pmb0998	C10H14N5O8P	Guanosine 5'-monophosphate	Nucleotides and derivatives	Nucleotides and derivatives	85-32-5	3	173487	237387	204592	51287	52124.7	35407.7	1.19679	0.00875197	0.225552	-2.14847	down
Lmrn003000	C9H10O3	2-Hydroxy-3-phenylpropanoic acid	Phenolic acids	Phenolic acids	7326-19-4	2	344278	296104	306691	55933.4	5005	34590.6	1.07165	0.000166355	0.100868	-3.30946	down
zjgp122326	C12H15NO7	Pyridine-4-formyl-O-β-D-glucopyranoside	Others	Others	-	2	1.46904e+06	1.48401e+06	1.38282e+06	258788	259834	255162	1.22197	0.000689138	0.178461	-2.48632	down
pmb2786	C18H30O3	9-Hydroxy-10,12,15-octadecatrienoic acid	Lipids	Free fatty acids	89886-42-0	3	413255	393808	366322	99395.9	83786.6	89502.7	1.21818	0.00081362	0.232392	-2.10537	down
pmp001048	C16H24O9	Ixoroside	Terpenoids	Monoterpenoids	58514-30-0	2	255533	146329	285003	568254	658241	528812	1.11717	0.00344337	2.55553	1.35362	up
mws1401	C7H14N2O3	L-Theanine	Amino acids and derivatives	Amino acids and derivatives	3081-61-6	3	1.79203e+07	1.73087e+07	1.67362e+07	3.18278e+06	4.28117e+06	3.76036e+06	1.21448	8.71224e-06	0.215997	-2.21092	down
Hmcp005589	C30H48O	Olean-12-en-3-one (β-Amyrone)	Terpenoids	Triterpene	638-97-1	3	148044	152972	159890	989886	983815	849136	1.22017	0.00324341	6.12454	2.6146	up
pma0461	C18H28O2	14,15-Dehydrocrepenynic acid	Lipids	Free fatty acids	4154-44-3	3	7.87527e+06	7.50944e+06	7.30735e+06	1.74451e+07	1.58323e+07	1.64425e+07	1.21734	0.00104647	2.19107	1.13164	up
pmb0856	C23H46NO7P	LysoPE 18:1(2n isomer)	Lipids	LPE	-	3	477690	413511	498686	223650	201032	153691	1.17624	0.00144021	0.41613	-1.26489	down
Zjmp102701	C30H48O5	2,3,23-Trihydroxyolean-12-en-28-oic acid (Arjunolic acid)	Terpenoids	Triterpene	31298-06-3	2	376826	254535	235947	1.11408e+06	663318	818400	1.14194	0.037867	2.99294	1.58156	up
mws0179	C17H20O9	Chlorogenic acid methyl ester	Phenolic acids	Phenolic acids	29708-87-0	3	2.18598e+06	2.21761e+06	2.73885e+06	6.2971e+06	5.99979e+06	5.72699e+06	1.20566	0.000123716	2.52349	1.33542	up
pme2831	C4H11N5	1,1-Dimethylbiguanide	Alkaloids	Alkaloids	657-24-9	3	207998	196867	194330	714067	708220	698638	1.22166	1.38081e-07	3.53963	1.8236	up
Lmgp002593	C7H6O2	3-hydroxybenzaldehyde	Phenolic acids	Phenolic acids	100-83-4	3	1.58585e+06	1.72258e+06	1.50421e+06	472661	451585	420627	1.21833	0.00195388	0.279446	-1.83936	down
pme3193	C4H7NO3	N-Acetyl-L-glycine	Amino acids and derivatives	Amino acids and derivatives	543-24-8	3	87961.2	77044.6	76451.8	346147	380392	378492	1.21921	0.000544257	4.5765	2.19425	up
Hmsn002272	C15H20O8	Demethyl coniferin	Phenolic acids	Phenolic acids	-	2	84212.3	53803	85719	191573	231515	243852	1.1692	0.00256606	2.98095	1.57577	up
mws0133	C6H6N2O	Nicotinamide	Others	Vitamin	98-92-0	2	5810505	5.51323e+06	5.33403e+06	2.61177e+06	2.63929e+06	2.56343e+06	1.21944	0.0017827	0.46912	-1.09197	down
mws1051	C15H23N6O5S+	S-Adenosylmethionine	Amino acids and derivatives	Amino acids and derivatives	485-80-3	3	1.23966e+07	1.00914e+07	9.90785e+06	2.50337e+06	2.34894e+06	2.67225e+06	1.21494	0.00850833	0.232269	-2.10613	down
Lmgn000160	C4H8N2O3	3-Ureidopropionic Acid	Organic acids	Organic acids	462-88-4	1	305398	306518	324818	758243	665452	670749	1.21422	0.00454048	2.2359	1.16086	up
MWS4354	C11H15N5O4	N6-methyladenosine	Nucleotides and derivatives	Nucleotides and derivatives	1867-73-8	3	1.99996e+06	1.91771e+06	1.79992e+06	921921	1.03505e+06	870320	1.20539	0.000262615	0.494489	-1.01599	down
Lmtn002565	C14H18O9	1-O-Vanilloyl-D-Glucose	Phenolic acids	Phenolic acids	-	3	272434	214041	191526	106834	106571	97188.5	1.1766	0.0347122	0.458102	-1.12626	down
Lmbn005172	C9H10O3	2,6-Dimethoxybenzaldehyde	Phenolic acids	Phenolic acids	3392-97-0	2	411599	387163	446185	75537.7	68417.8	65400.7	1.21969	0.00189873	0.168165	-2.57205	down
mws5038	C12H22O11	Isomaltulose	Others	Saccharides	13718-94-0	3	2.67577e+06	3.70727e+06	2.9163e+06	1.63363e+06	1.19876e+06	1.43662e+06	1.15685	0.0209364	0.459066	-1.12323	down
pme3188	C9H13N2O9P	Uridine 5'-monophosphate	Nucleotides and derivatives	Nucleotides and derivatives	58-97-9	2	167562	172190	186896	321746	350479	410024	1.19421	0.0154997	2.05497	1.03912	up
Lhwp110120	C30H48O5	2,3,19-Trihydroxyurs-12-en-28-oic acid (Hydroxypomolic Acid)	Terpenoids	Triterpene	119725-19-8	1	708349	549953	780003	2.11873e+06	1.6915e+06	1.53924e+06	1.17359	0.0142044	2.62447	1.39203	up
Lmbn005443	C18H30O3	13-KODE; (9Z,11E)-13-Oxooctadeca-9,11-dienoic acid	Lipids	Free fatty acids	54739-30-9	3	384421	434956	382543	95938.8	80392.3	102475	1.21449	0.00107853	0.231967	-2.10801	down
MWS20148	C21H20O10	Apigenin-4'-O-glucoside	Flavonoids	Flavones	-	3	172163	202840	173960	63350	82849.8	93956.7	1.16919	0.00160193	0.437473	-1.19273	down
pmb0532	C10H13N4O8P	Inosine 5'-monophosphate	Nucleotides and derivatives	Nucleotides and derivatives	131-99-7	3	1.46233e+06	1.58424e+06	1.50382e+06	335587	364004	424748	1.21585	2.78742e-05	0.247087	-2.01691	down
Lmsn004970	C24H24O12	3,6-Di-O-caffeoyl glucose	Phenolic acids	Phenolic acids	-	3	1.47187e+06	1227351	1.08173e+06	329911	276843	371415	1.20249	0.0110726	0.25871	-1.95059	down
pmb0789	C14H21NO8	Pyridoxine-5'-O-glucoside	Others	Vitamin	-	3	1.69536e+07	1.83165e+07	1.54966e+07	6.6923e+06	6.61019e+06	6.87409e+06	1.21535	0.00594918	0.397437	-1.3312	down
mws0984	C9H11N5O3	L-Sepiapterin	Nucleotides and derivatives	Nucleotides and derivatives	17094-01-8	3	53165.5	58598.1	54971	220462	213455	225674	1.221	5.42404e-05	3.95593	1.98402	up
pme3882	C9H12N2O5	2'-Deoxyuridine	Nucleotides and derivatives	Nucleotides and derivatives	951-78-0	3	702610	717913	645148	335255	345120	337889	1.21686	0.00351038	0.492946	-1.0205	down
MWSmce118	C5H6N2O2	Imidazole-4-Acetic Acid	Alkaloids	Alkaloids	645-65-8	3	1.00329e+06	988429	827780	2.0347e+06	1.85202e+06	2.21908e+06	1.19647	0.00262215	2.16556	1.11474	up
Wbmp010456	C18H28O2	Macrophypene B	Terpenoids	Ditepenoids	-	1	6.96795e+06	6.55123e+06	7.23561e+06	1.85915e+07	1.74591e+07	1.62463e+07	1.21572	0.0022499	2.51975	1.33328	up
Lmhp010190	C26H52NO7P	LysoPC 18:1(2n isomer)	Lipids	LPC	-	1	108130	100714	106387	50631.8	46557.4	53845.7	1.21247	6.01273e-05	0.479124	-1.06153	down
mws0264	C12H22O11	D-Trehalose	Others	Saccharides	99-20-7	3	1.8065e+06	1.72929e+06	1.76496e+06	890753	673715	814791	1.19718	0.00184271	0.448853	-1.15569	down
Lmln010063	C14H22O	2,6-Di-tert-butylphenol	Phenolic acids	Phenolic acids	128-39-2	3	37165.2	29944	34050.3	65915.3	68795.2	86258.8	1.18055	0.0166942	2.18436	1.12721	up
pme3961	C10H13N5O3	2'-Deoxyadenosine	Nucleotides and derivatives	Nucleotides and derivatives	958-09-8	2	1.03099e+06	954261	911906	413080	374287	390428	1.21611	0.00174791	0.406535	-1.29855	down
MWSmce039	C6H5NO2	Isonicotinic acid	Others	Vitamin	55-22-1	2	4.36571e+06	4.36249e+06	4.135e+06	1.88463e+06	1.94382e+06	2.27719e+06	1.20636	0.000298133	0.47466	-1.07503	down
pme0230	C10H13N5O4	Adenosine	Nucleotides and derivatives	Nucleotides and derivatives	58-61-7	1	5.94939e+06	5.8132e+06	6.39919e+06	2.47153e+06	2.28427e+06	2.3538e+06	1.2186	0.00106371	0.39146	-1.35306	down
mws0467	C9H10O3	3-(4-Hydroxyphenyl)-propionic acid	Phenolic acids	Phenolic acids	501-97-3	2	371987	397517	413614	76669.3	74399.5	63896.5	1.21891	0.000544191	0.181694	-2.46042	down
mws0282	C11H12N2O2	L-Tryptophan	Amino acids and derivatives	Amino acids and derivatives	73-22-3	1	2.3217e+07	2.39705e+07	2.55221e+07	1.05387e+07	1.0638e+07	9.95399e+06	1.21829	0.00108175	0.428152	-1.22381	down
Zmyn002321	C7H8O	4-Methylphenol	Phenolic acids	Phenolic acids	106-44-5	3	967.932	5772.09	1966.59	15373.5	9158.22	11855.4	1.02717	0.0177832	4.17925	2.06324	up
Lmyp001375	C13H15NO8	BOA-6-O-glucoside	Alkaloids	Alkaloids	-	2	1.25275e+06	1.37535e+06	1.41171e+06	42180.2	118130	115218	1.18729	0.000177108	0.0682034	-3.87401	down
mws2108	C16H18O9	Cryptochlorogenic acid (4-O-Caffeoylquinic acid)	Phenolic acids	Phenolic acids	905-99-7	2	48772.9	54684.3	52310.6	9	9	9	1.22235	0.00109268	0.000173335	-12.4942	down
Lmsp010222	C29H44O4	19-Hydroxy-2-oxo-nor-A(3)-urs-12-en-28-oic acid (Rubuminatus A)	Terpenoids	Triterpene	-	3	1.08194e+06	987188	949537	4.10552e+06	4.12353e+06	3.82987e+06	1.21976	0.000201022	3.99479	1.99812	up
Lmyp003371	C7H8O2	3,5-Dihydroxytoluene	Phenolic acids	Phenolic acids	504-15-4	3	42522.8	37005.3	34385.3	1998.26	15174.5	7387.78	1.02382	0.00492988	0.215607	-2.21352	down
pmp000804	C19H20O4	Isobavachalcone D	Flavonoids	Chalcones	-	3	941714	888846	913160	160061	142819	168243	1.22034	3.2433e-05	0.171709	-2.54196	down
MWS201442	C13H18N2O4	Phe-Thr	Amino acids and derivatives	Amino acids and derivatives	51352-44-4	2	1.52821e+06	1.60056e+06	1.59612e+06	509229	511543	511257	1.22195	0.000478129	0.324247	-1.62484	down
Lmqp013019	C30H48O3	3-Hydroxyolean-12-en-29-oic acid (Epikatonic acid)	Terpenoids	Triterpene	564-16-9	3	131105	129009	114942	214237	330107	307517	1.15435	0.0438716	2.27129	1.18351	up
pmn001384	C25H24O12	Isochlorogenic acid C	Phenolic acids	Phenolic acids	57378-72-0	2	37217	101483	83591.7	572325	397304	532289	1.16098	0.00857796	6.75652	2.75628	up
pme1173	C5H4N4O	Allopurinol	Nucleotides and derivatives	Nucleotides and derivatives	315-30-0	3	1.42736e+06	1.3679e+06	1.27781e+06	206957	225676	224863	1.22105	0.00120886	0.161425	-2.63106	down
pmc0066	C10H13N4O7P	2'-Deoxyinosine-5'-monophosphate	Nucleotides and derivatives	Nucleotides and derivatives	3393-18-8	3	4.61315e+06	4.17049e+06	4.08898e+06	1.47949e+06	1.93866e+06	1.54463e+06	1.20059	0.000288277	0.38553	-1.37508	down
MWSHY0163	C15H12O6	Aromadendrin (Dihydrokaempferol)	Flavonoids	Flavanonols	480-20-6	3	728438	744851	818854	40200.4	28607.7	74282.8	1.19929	0.000213652	0.0624267	-4.00169	down
Lsjp211202	C13H20O3	Blumenol A	Others	Others	23526-45-6	2	261725	232284	252858	146599	123179	65723.1	1.05876	0.0195618	0.449211	-1.15454	down
MWS0618	C9H19NO4	Pantothenol	Others	Saccharides	16485-10-2	2	44309.3	46932.4	40167	718460	644794	739353	1.22117	0.00182145	16.0005	4.00005	up
pme2836	C10H11NO2	5-Hydroxytryptophol	Alkaloids	Plumerane	154-02-9	3	453725	618505	472698	1.36838e+06	1.24711e+06	890773	1.135	0.0329066	2.26954	1.1824	up
MWSmce412	C12H16O2	Senkyunolide A	Others	Lactones	63038-10-8	2	77084.6	121417	75655	255135	219281	180415	1.12858	0.0112321	2.38853	1.25612	up
Cmyp003257	C19H30O8	Icariside B1	Others	Ketone compounds	109062-00-2	3	256640	135228	266287	532340	529653	389009	1.05295	0.0144346	2.20465	1.14055	up
mws4134	C20H32N6O12S2	Oxiglutatione	Amino acids and derivatives	Amino acids and derivatives	27025-41-8	1	395367	429268	642531	170416	178814	180305	1.16971	0.055939	0.360924	-1.47023	down
Lskp211385	C20H20O6	(-)-dihydrosesamin	Lignans and Coumarins	Lignans	-	3	19810.4	22461.1	27138	1924.13	820.766	2083.24	1.19183	0.00806219	0.0695601	-3.8456	down
mws1212	C11H12O4	Ferulic acid methyl ester	Phenolic acids	Phenolic acids	2309-07-1	3	116759	149024	140490	39142.5	46159.1	47576.9	1.20495	0.00757652	0.327067	-1.61234	down
Zjmp102034	C26H28O12	ophiopogoside B	Flavonoids	Other Flavonoids	-	2	301019	220233	265376	117394	79396.7	181682	1.02245	0.0252624	0.481133	-1.05549	down
Zmgn000216	C2H7O4P	2-Hydroxyethylphosphonic acid	Organic acids	Organic acids	22987-21-9	3	135104	104782	107681	18820.9	13734.3	18403	1.21146	0.00801357	0.146613	-2.76991	down
mws1060	C10H12N4O5	9-(Arabinosyl)hypoxanthine	Nucleotides and derivatives	Nucleotides and derivatives	7013-16-3	3	967855	989844	1.03229e+06	203842	220229	185846	1.21971	4.01388e-05	0.203986	-2.29346	down
pma1751	C12H15NO7	N-(beta-D-Glucosyl)nicotinate	Others	Vitamin	-	3	1.65596e+06	1.65344e+06	1.49089e+06	379239	298954	278263	1.21321	0.000184881	0.19925	-2.32735	down
HX1343	C6H6O3	5-hydroxymethyl-2-furaldehyde	Others	Others	-	2	56987.7	52442.5	55757.5	127194	117172	121012	1.21781	0.0003568	2.2119	1.14528	up
pmb2228	C27H56NO7P	LysoPC 19:0	Lipids	LPC	108273-88-7	3	1.08684e+06	398634	1.06269e+06	107071	123035	114478	1.15401	0.0826515	0.135228	-2.88653	down
Lmbn000216	C5H8O5	3-Methylmalic acid	Organic acids	Organic acids	152204-30-3	3	2.02416e+06	1.10456e+06	2.04258e+06	6.07854e+06	5.60221e+06	5.76751e+06	1.16195	0.00175416	3.37406	1.75448	up
pmn001382	C25H24O12	Isochlorogenic acid A	Phenolic acids	Phenolic acids	2450-53-5	3	98415.1	38325.8	114784	482976	440526	546300	1.14498	0.000660513	5.84356	2.54685	up
MWSslk120	C11H13NO3	N-Acetyl-DL-phenylalanine	Amino acids and derivatives	Amino acids and derivatives	2901-75-9	3	1.12333e+06	1.10944e+06	1.16242e+06	288870	256531	584535	1.11897	0.0167935	0.332805	-1.58725	down
mws0572	C5H7N3O	5-Methylcytosine	Nucleotides and derivatives	Nucleotides and derivatives	554-01-8	2	361301	315885	286846	129073	148679	111035	1.1896	0.00448962	0.403293	-1.3101	down
pma6455	C5H11O8P	Ribulose-5-phosphate	Others	Saccharides	4300-28-1	3	208789	190632	211702	84470.6	83677.5	85255.4	1.21889	0.00292846	0.414652	-1.27003	down
Hmgp002238	C23H24O12	Jaceosidin-7-O-Glucoside	Flavonoids	Flavones	25474-11-7	3	1.96222e+06	1.9717e+06	1.90167e+06	89776.1	100520	67454.6	1.21885	1.09263e-05	0.0441689	-4.50083	down
Zmyn005015	C18H37NO2	Palmitoylethanolamide	Lipids	Free fatty acids	544-31-0	3	118391	105946	110945	48763.4	59225.2	57816.1	1.19968	0.000335418	0.494523	-1.01589	down
pmb2591	C13H14N2O3	N-Acetyl-L-Tryptophan	Amino acids and derivatives	Amino acids and derivatives	1218-34-4	3	48935.3	38989.9	34798.6	99429.6	108760	130329	1.18545	0.00703089	2.75837	1.46382	up
MWS1837	C8H15NO2	Tranexamic Acid	Organic acids	Organic acids	1197-18-8	2	296015	272476	296262	738078	663873	724982	1.21686	0.0012054	2.45958	1.29841	up
Ymjm000149	C16H18O9	3-O-Caffeoylquinic acid	Phenolic acids	Phenolic acids	-	2	86738.2	100966	78312.1	422829	319321	277161	1.19471	0.0261749	3.83177	1.93801	up
mws0748	C16H18O9	1-Caffeoylquinic acid	Phenolic acids	Phenolic acids	1241-87-8	3	86738.2	100966	78312.1	422829	319321	277161	1.19471	0.0261749	3.83177	1.93801	up
ML10180524	C9H13N3O5	Cytarabine	Nucleotides and derivatives	Nucleotides and derivatives	147-94-4	1	1.70406e+07	1.66003e+07	1.50441e+07	5.50288e+06	5979311	6.63376e+06	1.2117	0.000581126	0.372105	-1.42622	down
Lmcp002302	C12H17N5O5	N6-(2-Hydroxyethyl)adenosine	Nucleotides and derivatives	Nucleotides and derivatives	4338-48-1	1	3.80015e+06	3.83342e+06	3.43739e+06	1.70268e+06	1.73433e+06	1.81003e+06	1.21565	0.00271746	0.473947	-1.0772	down
pmp001281	C26H52NO7P	LysoPC 18:1	Lipids	LPC	-	1	837221	599026	776762	314442	300793	329542	1.1862	0.0261006	0.42692	-1.22796	down
MA10039641	C12H22O11	Lactobiose	Others	Saccharides	63-42-3	2	3.72955e+06	4.20711e+06	3.86484e+06	1.84895e+06	1.79568e+06	1.91996e+06	1.2153	0.00298471	0.471514	-1.08463	down
pme1184	C10H13N5O4	2'-Deoxyguanosine	Nucleotides and derivatives	Nucleotides and derivatives	961-07-9	2	5.77216e+06	5.8631e+06	6.2957e+06	2.47223e+06	2.41445e+06	2.22635e+06	1.21747	0.000393172	0.39669	-1.33392	down
mws0219	C4H7NO4	L-Aspartic Acid	Amino acids and derivatives	Amino acids and derivatives	56-84-8	2	3.87114e+06	3.64172e+06	3.1658e+06	9.30078e+06	7.25649e+06	7.30047e+06	1.18515	0.0160296	2.23415	1.15973	up
Cmmp006152	C29H44O5	Norarjunolic acid	Terpenoids	Triterpene	60393-90-0	2	513812	525666	580777	1.20818e+06	1.24284e+06	1.32372e+06	1.21514	0.000215677	2.32972	1.22016	up
Lmhp009034	C21H42NO7P	LysoPE 16:1	Lipids	LPE	-	2	153127	287145	296480	70922.1	65178.3	62675.2	1.15588	0.0602928	0.2698	-1.89004	down
Lmsn009824	C30H48O6	2,3,19,23-Tetrahydroxyolean-12-en-28-oic acid	Terpenoids	Triterpene	55306-03-1	1	387431	370881	552573	870899	855424	907353	1.15124	0.0124159	2.00908	1.00654	up
Hmgp002036	C22H22O12	Nepetin-7-O-glucoside(Nepitrin)	Flavonoids	Flavones	569-90-4	3	162862	215427	168581	53984.2	49571.9	116720	1.05573	0.0185678	0.402794	-1.31189	down
Lmbn005287	C18H32O4	7S,8S-DiHODE; (9Z,12Z)-(7S,8S)-Dihydroxyoctadeca-9,12-dienoic acid	Lipids	Free fatty acids	143288-65-7	3	81028.8	61713.6	47970.9	19820.1	20183.2	19068	1.18165	0.0444285	0.309739	-1.69087	down
MWS80007	C18H32O4	13-Hydroperoxy-9Z,11E-octadecadienoic acid	Lipids	Free fatty acids	23017-93-8	3	81028.8	61713.6	47970.9	19820.1	20183.2	19068	1.18165	0.0444285	0.309739	-1.69087	down
mws5035	C15H22N2O3	L-Leucyl-L-phenylalanine	Amino acids and derivatives	Amino acids and derivatives	56217-82-4	2	2.2631e+06	2.14104e+06	1.94862e+06	323106	329681	359424	1.22026	0.00233011	0.159334	-2.64987	down
pmb2221	C18H39NO3	4-Hydroxysphinganine	Lipids	Sphingolipids	554-62-1	3	1.77812e+07	1.76782e+07	1.73494e+07	9.0563e+06	7.13475e+06	8.74368e+06	1.1992	0.00289014	0.472169	-1.08262	down
MWSslk081	C20H20O4	Bavachin	Flavonoids	Flavanones	19879-32-4	3	95072.5	69427.1	55929.9	161716	161356	142333	1.12896	0.0073797	2.11135	1.07817	up
Zmjp012331	C30H48O3	Lupa-12,20(29)-diene-3,27,28-triol (Oleanderol)	Terpenoids	Triterpene	114906-01-3	2	797516	852053	989317	2.81014e+06	2.09743e+06	5.71463e+06	1.10768	0.137572	4.02526	2.00908	up
Cmyp005062	C20H22O9	Salireposide	Phenolic acids	Phenolic acids	16955-55-8	3	265604	283498	207662	46508.2	20474.9	45172.1	1.17406	0.00575619	0.148204	-2.75435	down
Smmp009889	C20H26O5	Rosmanol	Terpenoids	Ditepenoids	80225-53-2	2	540069	490584	495848	2.14935e+06	1.7542e+06	1.95091e+06	1.2165	0.00547607	3.83522	1.93931	up
pmb1562	C21H34O4	1-Stearidonoyl-Glycerol	Lipids	Glycerol ester	-	2	505155	525195	523529	354244	124272	142471	1.03078	0.0510008	0.399637	-1.32324	down
MWS20160	C14H17NO6	Prunasin	Alkaloids	Alkaloids	99-18-3	2	328079	309669	374096	64267.9	38345	72457	1.19201	0.000920299	0.173021	-2.53098	down
Lhwp111003	C14H18N2O2	Hypaphorine	Alkaloids	Plumerane	487-58-1	2	584350	573563	592293	307906	266845	240328	1.20124	0.00229531	0.465705	-1.10251	down
pmn001468	C19H26O13	Sibiricose A3	Phenolic acids	Phenolic acids	139726-39-9	2	128178	117331	127457	599507	584833	688222	1.2192	0.00380606	5.02073	2.3279	up
pme1474	C11H15N5O3S	5'-Deoxy-5'-(methylthio)adenosine	Nucleotides and derivatives	Nucleotides and derivatives	2457-80-9	1	3.5121e+06	3.68284e+06	3.56037e+06	1.73181e+06	1.67988e+06	1.59361e+06	1.21909	1.23418e-05	0.46538	-1.10352	down
Qmgp102504	C20H17N3O2	Angustoline	Alkaloids	Plumerane	40041-95-0	1	1.32833e+07	1.40623e+07	1.21501e+07	5.85056e+06	5.88596e+06	5.71063e+06	1.21549	0.00531385	0.441748	-1.1787	down
pmp000013	C24H26O12	Eupatilin-7-O-glucoside	Flavonoids	Flavones	-	2	935104	871382	792751	347286	27784.3	52630	1.03063	0.0107651	0.164548	-2.60342	down
mws0289	C23H46NO7P	LysoPE 18:1	Lipids	LPE	89576-29-4	3	479045	454771	426725	160113	179412	178099	1.216	0.000842116	0.380455	-1.3942	down
Lmrn001951	C9H10O4	(S)-2-Hydroxy-3-(4-Hydroxyphenyl)Propanoic Acid	Phenolic acids	Phenolic acids	23508-35-2	3	150184	163524	154012	74426	65688.3	80836.3	1.20439	0.000165372	0.4724	-1.08192	down
Lmhp011562	C21H36O4	1-α-Linolenoyl-glycerol	Lipids	Glycerol ester	-	1	4.14362e+06	4203246	3.84975e+06	2.00215e+06	1.80538e+06	1.93294e+06	1.21531	0.000386541	0.470661	-1.08724	down
Hmln003092	C29H36O15	Isoforsythoside A	Phenolic acids	Phenolic acids	1357910-26-9	3	80977.6	121534	72888.2	242456	157682	177488	1.076	0.0381007	2.09741	1.06861	up
Lmmn003663	C14H18O9	5-Glucosyloxy-2-Hydroxybenzoic acid methyl ester	Phenolic acids	Phenolic acids	-	3	71979.4	80732.7	97584.4	28991.3	18061.1	32042.6	1.15834	0.00598885	0.316005	-1.66198	down
MWSHY0189	C21H20O10	Apigenin-7-O-glucoside(Cosmosiin)	Flavonoids	Flavones	578-74-5	3	152779	155969	140218	37600.7	67142.1	31649	1.14663	0.00450026	0.303791	-1.71885	down
Smhn005674	C20H24O9	Fortuneanoside C	Phenolic acids	Phenolic acids	-	2	52175.1	63957.5	51929.2	341739	356795	174381	1.1704	0.0560697	5.19401	2.37685	up
Lmsp013238	C30H46O3	3-Hydroxy-urs-11-en-28,13-lactone	Terpenoids	Triterpene	-	3	61111.3	66536.7	66394.2	207930	206152	225673	1.21962	0.000858926	3.29698	1.72115	up
Lmsp009971	C29H44O5	1,19-Dihydroxy-2-oxo-nor-A(3)-urs-12-en-28-oic acid (Rubuminatus B)	Terpenoids	Triterpene	-	2	117385	145026	112570	313447	311966	287486	1.20178	0.000204714	2.43452	1.28364	up
pmb0981	C10H14N5O7P	Adenosine 5'-monophosphate	Nucleotides and derivatives	Nucleotides and derivatives	61-19-8	3	2.49021e+07	2.52274e+07	2.452e+07	5.98187e+06	6.47902e+06	6.90555e+06	1.22001	1.40109e-06	0.259432	-1.94657	down
MWS201458	C15H22N2O3	Phe-Ile	Amino acids and derivatives	Amino acids and derivatives	22951-94-6	2	1.01345e+06	981403	1.03173e+06	355322	369920	421241	1.21512	2.96303e-05	0.378804	-1.40048	down
MWS201400	C16H21N3O3	Val-Trp	Amino acids and derivatives	Amino acids and derivatives	24587-37-9	2	443586	394860	452579	175675	193099	159485	1.20779	0.00097695	0.409178	-1.2892	down
Wagp005813	C25H28O12	5-Hydroxy-7,8,2',3'-Tetramethoxyflavone 5-Glucoside	Flavonoids	Flavones	-	2	516213	542708	495573	133019	30111.5	99722.6	1.10751	0.00144644	0.169093	-2.56411	down
Hmmp001310	C11H9NO2	3-Indoleacrylic acid	Alkaloids	Plumerane	1204-06-4	1	3.81232e+06	3.80871e+06	3.87752e+06	1.78229e+06	1.62465e+06	1.64618e+06	1.21925	6.38306e-05	0.439458	-1.1862	down
Ymjm000101	C30H44O4	6-Hydroxy-3-oxooleana-11,13(18)-dien-28-oic acid	Terpenoids	Triterpene	-	2	405683	396573	451555	194359	191883	121517	1.15543	0.00163709	0.404972	-1.30411	down
pme3732	C9H13N3O5	Cytidine	Nucleotides and derivatives	Nucleotides and derivatives	65-46-3	2	5.19482e+06	6.09253e+06	5.80036e+06	1.63484e+06	1.91817e+06	2.09433e+06	1.20784	0.00107843	0.330491	-1.59732	down
Qmfp122220	C30H48O4	Ilelatifol D	Terpenoids	Triterpene	338744-15-3	1	942999	867145	986487	4.47866e+06	4.41041e+06	4.17922e+06	1.22049	0.000156012	4.67287	2.22431	up
Zbzp007301	C18H28O3	2-Methoxy-6-undecyl-1,4-benzoquinone	Quinones	Quinones	-	1	1.03859e+06	996539	888777	5.15799e+06	4.68142e+06	4.764e+06	1.21951	0.000617894	4.99449	2.32034	up
MWSCX018	C18H16O6	isoamericanin A	Phenolic acids	Phenolic acids	-	3	88125	95262.7	114996	17194.7	58242.3	14253.6	1.0303	0.0212775	0.300588	-1.73414	down
Lmsn000381	C12H22O11	D-Maltose	Others	Saccharides	69-79-4	1	3.71404e+06	3.92639e+06	4.56706e+06	2.32462e+06	1.76928e+06	1.90386e+06	1.17497	0.00421807	0.491318	-1.02527	down
Lmhp002001	C14H20N2O3	L-Valyl-L-Phenylalanine	Amino acids and derivatives	Amino acids and derivatives	3918-92-1	1	1.41575e+06	1.24231e+06	1.11758e+06	562237	497672	464871	1.19984	0.00780841	0.403846	-1.30812	down
Lmjp002906	C22H22O12	Rhamnetin-3-O-Glucoside	Flavonoids	Flavonols	27875-34-9	3	264923	178777	222548	120470	56638.8	89890.4	1.08369	0.0150695	0.40075	-1.31922	down
Lmjp003295	C22H22O12	6-Methoxykaempferol-3-O-glucoside	Flavonoids	Flavonols	63422-27-5	3	264923	178777	222548	120470	56638.8	89890.4	1.08369	0.0150695	0.40075	-1.31922	down
pmp000266	C30H48O4	3,19-Dihydroxyolean-12-en-28-oic acid	Terpenoids	Triterpene	-	3	154587	132473	141170	308330	425655	308755	1.18187	0.0315933	2.435	1.28392	up
pme2867	C7H11NO3	3-Methylcrotonyl-L-glycine	Amino acids and derivatives	Amino acids and derivatives	33008-07-0	3	130375	153834	152806	42490.2	32825.1	45454	1.20415	0.00127791	0.276351	-1.85543	down
Zmzn000079	C4H9O7P	D-Erythrose-4-phosphate	Others	Saccharides	585-18-2	2	1.10529e+06	1.10438e+06	1.18684e+06	261981	275781	283708	1.22104	0.000592582	0.241857	-2.04777	down
pmn001370	C32H42O16	Pinoresinol-4,4'-O-di-O-glucoside	Lignans and Coumarins	Lignans	63902-38-5	2	12487.7	25534.9	12529.3	38004.6	55071	42679.8	1.09083	0.0139306	2.68547	1.42517	up
Lmhp001670	C11H22N2O3	L-Valyl-L-Leucine	Amino acids and derivatives	Amino acids and derivatives	3989-97-7	2	3.69565e+06	3.49078e+06	3.7647e+06	1.79619e+06	1.88852e+06	1.74507e+06	1.21719	0.000290524	0.495819	-1.01211	down
Cmmn005231	C20H24O8	Massoniresinol; Vladinol A	Lignans and Coumarins	Lignans	96087-10-4	2	147936	133967	146091	278877	319221	360616	1.19842	0.0148668	2.24002	1.16351	up
MWSHY0047	C18H16O5	5,7,4'-Trimethoxyflavone	Flavonoids	Flavones	5631-70-9	3	173034	155560	179883	37326.5	31125.4	19114.7	1.19178	0.000170229	0.172213	-2.53773	down
pmp000252	C12H16O4	Senkyunolide I	Others	Lactones	94596-28-8	2	379299	342033	480143	83094.1	195263	36400.9	1.03047	0.0095803	0.261977	-1.93249	down
mws0044	C15H12O7	Taxifolin(Dihydroquercetin)	Flavonoids	Flavanonols	480-18-2	2	110869	106730	117042	228273	247939	246556	1.21655	0.000469225	2.15983	1.11092	up
pme1194	C9H13N3O4	2'-Deoxycytidine	Nucleotides and derivatives	Nucleotides and derivatives	951-77-9	3	1.2274e+06	976969	647478	74729.8	101205	105444	1.20125	0.0359538	0.0986655	-3.34131	down
Lhwp110126	C30H48O4	3-Epialphitolic acid	Terpenoids	Triterpene	-	3	648531	849836	979320	3.03944e+06	2.27174e+06	4.64603e+06	1.15263	0.0679094	4.01875	2.00675	up
zjmp120215	C30H46O4	3,25-Epoxy-3-hydroxyurs-12-en-28-oic acid (Lantic acid)	Terpenoids	Triterpene	-	2	217156	197476	223227	508381	574260	527268	1.21482	0.00123069	2.52392	1.33567	up
mws1383	C12H10N4O2	Lumichrome	Alkaloids	Alkaloids	1086-80-2	2	1.49842e+06	1.65039e+06	1.11786e+06	500393	499725	699220	1.1532	0.0201755	0.398282	-1.32814	down
Lmjp003090	C17H20O10	Isofraxidin-7-O-glucoside	Lignans and Coumarins	Coumarins	483-91-0	3	165330	103375	71410.7	284937	239097	242466	1.05997	0.0191283	2.25365	1.17226	up
mws0677	C12H14N2O2	N-Acetyl-5-hydroxytryptamine	Alkaloids	Plumerane	1210-83-9	3	124339	100684	130312	57064.1	52472.2	51411.1	1.19448	0.0161876	0.452945	-1.14259	down
Zmhn002334	C16H20O9	6-O-Feruloyl-β-D-glucose	Phenolic acids	Phenolic acids	137887-25-3	3	840737	549630	1.09959e+06	199394	246633	205963	1.16232	0.0599503	0.261849	-1.9332	down
pmf0420	C9H10O2	Benzyl acetate	Organic acids	Organic acids	140-11-4	3	742.695	1049.14	2782.14	9	9	9	1.20715	0.13965	0.00590296	-7.40434	down
pmn001695	C16H20O10	Trihydroxycinnamoylquinic acid	Phenolic acids	Phenolic acids	-	1	214481	186705	200877	75675.7	68710.6	99543.1	1.18366	0.000705525	0.405156	-1.30345	down
pmp000179	C25H28O13	Andrographidine F	Flavonoids	Flavanones	113963-42-1	2	1.15881e+06	990020	998420	96595.6	95313	87742.6	1.22092	0.00321998	0.0888558	-3.49239	down
Cmyp007180	C11H16O2	Dihydroactinidiolide	Others	Lactones	17092-92-1	1	3.46112e+06	3.02706e+06	3.10667e+06	1.28593e+06	1.24061e+06	1.14466e+06	1.21485	0.00234637	0.382622	-1.38601	down
Zbzp007397	C11H16O2	5,6,7,7a-tetrahydro-4,4,7a-trimethyl-2(4H)-benzofuranone	Others	Others	15356-74-8	1	2.82046e+06	2.64437e+06	2.83119e+06	1.18692e+06	1.0187e+06	1.07527e+06	1.21538	3.8516e-05	0.395478	-1.33833	down
MWSHY0106	C15H10O8	Myricetin	Flavonoids	Flavonols	529-44-2	3	237059	207424	211158	9	9	9	1.22235	0.00181326	4.11811e-05	-14.5677	down
Lhdp102521	C36H58O9	3,9-Dihydroxyurs-12-ene-28-oic acid-28-glucosyl ester	Terpenoids	Triterpene Saponin	-	2	606429	611795	564787	175490	192219	237667	1.20483	0.000108945	0.339525	-1.55841	down
MWSmce016	C7H7NO2	Nicotinic Acid Methyl Ester(Methyl Nicotinate)	Alkaloids	Pyridine alkaloids	93-60-7	3	173982	281950	160027	70152.7	74125.1	127190	1.035	0.0781772	0.440724	-1.18205	down
Lmsn003111	C15H18O8	1-O-p-Coumaroyl-β-D-glucose	Phenolic acids	Phenolic acids	7139-64-2	3	87765.1	98003.3	85633.6	24712.4	21057.7	27591.1	1.21139	0.00067078	0.270305	-1.88734	down
pmp001265	C24H49NO8	2-Amino-4-dihydroxy octadecyl galactoside	Alkaloids	Alkaloids	-	3	370959	337408	372977	785523	838541	802026	1.21708	4.1289e-05	2.24359	1.16581	up
MWSmce713	C9H12O2	3-(4-Hydroxyphenyl)-1-propanol	Phenolic acids	Phenolic acids	10210-17-0	3	1763.52	2845.05	3813.61	5716.14	4618.69	6670	1.01443	0.0269043	2.01905	1.01368	up
Hmgp002327	C11H9O2N	3-amino-2-naphthoic acid	Alkaloids	Alkaloids	-	1	3.76514e+06	3.19352e+06	3.33526e+06	1.85162e+06	1.47337e+06	1.63287e+06	1.19257	0.00192762	0.481631	-1.054	down
pmb0964	C16H23N5O5	Isopentenyladenine-7-N-glucoside	Nucleotides and derivatives	Nucleotides and derivatives	-	3	651335	669527	607981	278161	239200	280944	1.21152	0.000135223	0.413877	-1.27272	down
MWSmce536	C6H6O3	Methyl 2-furoate	Organic acids	Organic acids	611-13-2	3	70534.7	71362.5	59970	30673.5	28864.6	25660.2	1.20345	0.00383582	0.422051	-1.24451	down
pmb0426	C13H18N2O	N,N-Dimethyl-5-methoxytryptamine	Alkaloids	Plumerane	1019-45-0	3	65020	42268.3	35228.7	13340	8340	10005	1.16908	0.0510611	0.222324	-2.16926	down
Lmqp012453	C30H48O2	3-Hydroxyurs-12-en-28-aldehyde (Ursolaldehyde)	Terpenoids	Triterpene	-	2	368237	334827	322297	1.14242e+06	1.0672e+06	787391	1.19182	0.0244375	2.92288	1.54739	up
Zjmp102710	C30H46O4	3-Hydroxy-29(or30)-al-olean-12-en-28-oic acid	Terpenoids	Triterpene	-	2	1.08186e+06	886844	964789	2.3837e+06	1.77904e+06	2.05957e+06	1.17914	0.0169009	2.12113	1.08483	up
pmb0885	C18H26O3	4-Oxo-9Z,11Z,13E,15E-Octadecatetraenoic Acid	Lipids	Free fatty acids	-	3	42856.8	45393	30530.6	18930.3	16539	11715.5	1.13207	0.020718	0.397243	-1.33191	down
Zmgp003655	C20H24O4	5-hydroxy-1-phenyl-7-(4-hydroxy-3-methoxyphenyl)-3-heptanone	Others	Ketone compounds	-	2	44396.3	79610	59089.5	20147.3	33280.7	13085.1	1.04711	0.0417313	0.36327	-1.46089	down
Lmbn003970	C18H34O5	9,12,13-TriHOME; 9(S),12(S),13(S)-Trihydroxy-10(E)-octadecenoic acid	Lipids	Free fatty acids	97134-11-7	2	3.09931e+06	2.89703e+06	2.90649e+06	8.98319e+06	9.77872e+06	6.5336e+06	1.18813	0.0300017	2.84129	1.50655	up
MWSHY0151	C15H10O8	Quercetagetin; 3,3',4',5,6,7-Hexahydroxyflavone	Flavonoids	Flavonols	90-18-6	3	221342	162725	190472	19154.2	26675	16024	1.20797	0.00796461	0.107657	-3.21548	down
Lmbn013410	C14H22O	2,4-Di-Tert-Butylphenol	Phenolic acids	Phenolic acids	96-76-4	1	26876.1	32692.9	31460	80166.8	62731.7	82372.8	1.19037	0.0134214	2.47472	1.30727	up
Smgp004575	C21H20O12	Quercetin-5-O-β-D-glucoside	Flavonoids	Flavonols	-	3	152625	168288	184439	441697	432404	434339	1.21436	0.000479716	2.58917	1.37249	up
MWSHY0046	C21H20O12	Quercetin-3-O-glucoside (Isoquercitrin)	Flavonoids	Flavonols	482-35-9	3	152625	168288	184439	441697	432404	434339	1.21436	0.000479716	2.58917	1.37249	up
mws1397	C22H18O10	Epicatechin gallate	Flavonoids	Flavanols	1257-08-5	3	61329.1	71017.5	67456.7	46004.6	22403.7	29687.7	1.06338	0.0267169	0.490963	-1.02631	down
pmb0772	C19H18N2O2	N-Cinnamoylserotonin	Alkaloids	Plumerane	-	3	401401	427482	409763	67346.2	58535.8	81847	1.21505	5.48166e-06	0.167706	-2.57599	down
Lmmp007480	C15H12O4	2,4,4'-trihydroxychalcone	Flavonoids	Chalcones	-	3	91936.2	91953.1	93405.1	8469.28	10548.1	23373.8	1.16706	0.00324153	0.152874	-2.70958	down
pmb2792	C18H30O3	13-Hydroxy-6,9,11-octadecatrienoic acid	Lipids	Free fatty acids	74784-20-6	3	7792.47	9785.64	9873.21	1737.25	2587.2	3927.46	1.13647	0.00238794	0.300601	-1.73408	down
Lssp210352	C26H40O10	Pierisfomoside D	Others	Saccharides	-	3	60184.8	101710	91700	293033	324724	286747	1.18457	0.00023082	3.56673	1.8346	up
pmp000251	C12H16O4	E-6,7-Dihydroxydihydroligustilide	Others	Lactones	-	2	233996	183168	280098	44143	98370	80881.6	1.11054	0.0141902	0.320389	-1.6421	down
Lmzp002365	C22H24O11	Hesperetin-7-O-glucoside	Flavonoids	Flavanones	31712-49-9	3	189359	213986	206644	510394	693280	678996	1.20129	0.017409	3.0864	1.62592	up
Lhnp110101	C30H48O4	3,20-Dihydroxyurs-21-en-28-oic acid (Oleanderic acid)	Terpenoids	Triterpene	-	1	1.38318e+06	1.01938e+06	1.32085e+06	2.95583e+06	3.01448e+06	2.55486e+06	1.18316	0.00122298	2.28962	1.19511	up
Smnp004072	C22H24O10	8-O-methyl-7-hydroxyaloin B	Quinones	Anthraquinone	-	2	118390	128402	65123.1	802007	778034	783833	1.19692	0.000216068	7.57857	2.92193	up
pme2459	C21H20O11	Luteolin-7-O-glucoside (Cynaroside)	Flavonoids	Flavones	5373-11-5	2	253906	200864	201627	535791	679150	626405	1.19823	0.00485878	2.80524	1.48812	up
mws0874	C10H14N5O7P	3'-Adenylic Acid	Nucleotides and derivatives	Nucleotides and derivatives	84-21-9	3	66474	41927.5	61237.5	18832.9	16398.2	14516.6	1.18163	0.0302633	0.293256	-1.76977	down
HJAP134	C27H32O14	Pinocembrin-7-O-sophoroside	Flavonoids	Flavanones	-	3	8262.89	5879.17	30010	820501	955796	851877	1.19145	0.00166726	59.5255	5.89544	up
Lmjp003044	C22H22O12	Isorhamnetin-3-O-Glucoside	Flavonoids	Flavonols	5041-82-7	3	152694	195996	155008	62992	33230.6	108380	1.00249	0.0247567	0.406201	-1.29974	down
pma3724	C17H20O9	1-O-Feruloylquinic acid	Phenolic acids	Phenolic acids	-	3	807640	598189	700537	1.67602e+06	1.65771e+06	2.01497e+06	1.19135	0.00367989	2.5393	1.34443	up
MWSHY0037	C15H12O4	Isoliquiritigenin	Flavonoids	Chalcones	961-29-5	3	83566.1	67647.1	95034.6	16295.3	21009.4	14658.2	1.20151	0.0112448	0.211019	-2.24456	down
Lmzp003012	C18H18O6	3-Hydroxy-4',5,7-Trimethoxyflavanone	Flavonoids	Flavanonols	76792-94-4	2	1.06039e+06	984511	1.05899e+06	267629	249617	58543.4	1.08116	0.00271691	0.185505	-2.43047	down
pme2743	C10H11NO3	N-Phenylacetylglycine	Amino acids and derivatives	Amino acids and derivatives	500-98-1	1	3340	5005	2603.72	1.20902e+06	1.45937e+06	1.33652e+06	1.21967	0.00293203	365.788	8.51486	up
Cmqp003383	C11H11NO3	Gentianamine	Alkaloids	Pyridine alkaloids	22952-54-1	2	9	9	9	286446	247042	348258	1.22216	0.00989587	32657.2	14.9951	up
Yshs000050	C30H46O3	Lupane-20(29)-en-3-on-28-oic acid	Terpenoids	Triterpene	-	2	429170	417505	393027	1.29567e+06	1.26088e+06	1.1372e+06	1.2178	0.00237543	2.97954	1.57509	up
mws0636	C18H20N2O3	L-Phenylalanyl-L-phenylalanine	Amino acids and derivatives	Amino acids and derivatives	2577-40-4	3	98265.3	139390	110459	33142.2	32992.5	19957.2	1.17731	0.0114983	0.247309	-2.01561	down
Lmsn005704	C35H30O19	3-Hydroxyphloretin-4'-O-[4'',6''-O-(S)-HHDP]-β-D-glucoside	Flavonoids	Chalcones	-	3	769.86	532.912	9	63480.9	37130.4	16904.9	1.07246	0.102787	89.5859	6.4852	up
Smnp001863	C22H24O10	8-O-methyl-7-hydroxyaloin	Quinones	Anthraquinone	-	2	236867	340583	287741	885728	724660	701692	1.18354	0.00511543	2.67234	1.4181	up
pmp001119	C15H12O5	3,5-Dihydroxy-2,4-dimethoxy-9H-fluoren-9-one	Others	Ketone compounds	-	3	238800	265524	297949	67296.5	62309.6	63898.5	1.21682	0.0067069	0.241195	-2.05173	down
mws0180	C7H6O4	2,5-Dihydroxybenzoic acid; Gentisic Acid	Phenolic acids	Phenolic acids	490-79-9	3	26890.5	16706.8	10731.6	44411.5	37871.4	37507.7	1.03328	0.0274096	2.20492	1.14072	up
Hmqp006221	C19H34O3	13-Hydroxy-9Z,11E-octadecadienoic acid	Lipids	Free fatty acids	18104-45-5	2	30244.6	24360.7	26081.9	10467.1	3774.34	10537.1	1.07414	0.00342368	0.307094	-1.70325	down
Smcp001137	C11H9NO2	naphthisoxazol A	Alkaloids	Alkaloids	-	1	3.85068e+06	3.36853e+06	3.72309e+06	1.99535e+06	1.60395e+06	1.6445e+06	1.19478	0.000631454	0.479223	-1.06123	down
Ymjm000150	C16H18O9	4-O-Caffeoylquinic acid	Phenolic acids	Phenolic acids	-	2	125102	140455	107442	294616	330544	312069	1.20256	0.000190117	2.51269	1.32923	up
MWSslk163	C20H20O4	Isobavachin	Flavonoids	Flavanones	31524-62-6	3	318188	313148	308789	43833.5	19177	31732.9	1.19753	0.000141743	0.100777	-3.31076	down
Zmhn002508	C21H28O12	4-p-Cumaroyl-rhamnosyl-(1→6)-D-glucose	Phenolic acids	Phenolic acids	-	3	69838	72417.5	70416.7	33887.9	23774.3	21487.2	1.1786	0.00560774	0.372166	-1.42598	down
mws0052	C21H18O11	Baicalin	Flavonoids	Flavones	21967-41-9	3	302580	278351	258601	174009	84994.1	101811	1.09601	0.0152048	0.42978	-1.21833	down
MWSHY0031	C21H18O11	Apigenin-7-O-glucuronide	Flavonoids	Flavones	29741-09-1	3	302580	278351	258601	174009	84994.1	101811	1.09601	0.0152048	0.42978	-1.21833	down
pmp000980	C27H32O12	Maohuoside A	Flavonoids	Flavonols	128988-55-6	3	391009	473488	667578	60780.4	61685	116720	1.17629	0.0292998	0.156119	-2.67929	down
Lssp210157	C28H40O12	Taxacustin	Others	Others	-	2	261650	158944	446589	36419.7	29211.9	45655.3	1.16154	0.0953325	0.128332	-2.96205	down
pmb0813	C10H9NO2	1-Methoxyindole-3-carbaldehyde	Alkaloids	Plumerane	67282-55-7	3	87656.8	89390.9	69169.7	21412.3	18250.8	24832.4	1.20293	0.00725219	0.261945	-1.93266	down
Lhwp110119	C30H48O5	2,3,19-Trihydroxyurs-12-en-28-oic acid (Tormentic acid)	Terpenoids	Triterpene	13850-16-3	1	555687	681478	578516	122159	303022	222032	1.09322	0.00506856	0.356457	-1.4882	down
Lmsp013456	C30H46O3	3-Hydroxytaraxastan-28,20-olide	Terpenoids	Triterpene	-	3	154342	150546	146835	484631	319695	356976	1.18021	0.0415714	2.57083	1.36223	up
Li512115	C25H24O12	Isochlorogenic acid B	Phenolic acids	Phenolic acids	14534-61-3	2	48263	63919.4	38137.5	346403	378241	405353	1.20827	0.000667699	7.51728	2.91021	up
Lmlp006175	C21H22O10	Isosalipurposide (Phlorizin Chalcone)	Flavonoids	Chalcones	4547-85-7	3	133763	31133.7	100100	1.96753e+06	1.94974e+06	1.80473e+06	1.17845	4.41455e-05	21.5928	4.43248	up
pmn001497	C33H44N2O3	Dendrocrepine	Alkaloids	Alkaloids	51020-39-4	1	19298.2	24257.3	33769.3	52370.6	52896.7	62434.5	1.12233	0.00593358	2.1688	1.11689	up
HJAP026	C28H32O16	Chrysoeriol-6-C-glucoside-4'-O-glucoside	Flavonoids	Flavones	-	3	263592	222803	164159	44320.1	63541.2	136777	1.0153	0.0284538	0.376046	-1.41102	down
MWSHY0130	C21H22O11	Taxifolin-7-O-rhamnoside	Flavonoids	Flavanonols	137592-12-2	3	241195	217680	209076	118390	67560	45924.4	1.09703	0.0107552	0.347143	-1.5264	down

## Sheet: Table S2
Table S2. List of DAMs from the comparison of Vec calli inoculated with B. dothidea (Vec-infected) vs. MdSYP121-OE calli infected with B. dothidea (MdSYP121-infected).
Index	Formula	Compounds	Class I	Class II	CAS	Level	Vec-infected-1	Vec-infected-2	Vec-infected-3	MdSYP121-infected-1	MdSYP121-infected-2	MdSYP121-infected-3	VIP	P-value	Fold_Change	Log2FC	Type
Zmtn001624	C10H7NO3	N-Acetylisatin	Alkaloids	Plumerane	574-17-4	2	1.49947e+07	1.37067e+07	1.48121e+07	4.53207e+07	4.37081e+07	4.38163e+07	1.1862	2.74424e-06	3.05296	1.61021	up
mws0668	C10H12N4O6	Xanthosine	Nucleotides and derivatives	Nucleotides and derivatives	146-80-5	2	2.02297e+06	2.2083e+06	2.11961e+06	5.99295e+06	5.65975e+06	6.12159e+06	1.18533	0.000339374	2.79871	1.48476	up
Hmsn003050	C37H58O12	Esculentoside D	Terpenoids	Triterpene Saponin	89808-50-4	2	44889.8	48575.3	52770.7	171105	165530	124229	1.16567	0.0174338	3.15152	1.65605	up
Lmsn009900	C30H46O6	1β-Hydroxy-2-oxopomolic acid	Terpenoids	Triterpene	217466-37-0	2	527736	552462	485156	1.30098e+06	1.2841e+06	1.32126e+06	1.18369	4.03297e-05	2.4955	1.31933	up
mws0597	C10H9NO3	5-Hydroxyindole-3-acetic acid	Alkaloids	Plumerane	54-16-0	2	304991	331643	317135	709310	796494	760139	1.18232	0.00167386	2.37578	1.2484	up
Lmbn001609	C6H10O4	2-Acetyl-2-Hydroxybutanoic Acid	Organic acids	Organic acids	-	2	171208	287129	290832	704042	701148	686556	1.12763	0.00677996	2.79209	1.48134	up
pme1210	C5H11NO2S	L-Methionine	Amino acids and derivatives	Amino acids and derivatives	63-68-3	2	2.87611e+07	2.85058e+07	30063464	1.48903e+07	1.32369e+07	1.41088e+07	1.18136	2.46294e-05	0.483635	-1.04801	down
MWS1113	C11H21NO4	Isobutyryl carnitine	Alkaloids	Alkaloids	25518-49-4	3	298370	311070	301718	100599	130565	125057	1.17093	0.000682995	0.390955	-1.35492	down
mws5041	C8H16N2O3	L-Glycyl-L-isoleucine	Amino acids and derivatives	Amino acids and derivatives	19461-38-2	3	2.7765e+06	2.63404e+06	2.6893e+06	7.8934e+06	7.35766e+06	7.97741e+06	1.18614	0.000970214	2.86777	1.51993	up
Jmyn002224	C16H22O9	glucoacetosyringone	Phenolic acids	Phenolic acids	86402-41-7	3	15160.7	15696.2	13887.4	127662	128771	119605	1.18694	0.000470428	8.40414	3.0711	up
Zmjn001813	C7H12O4	Pimelic acid	Organic acids	Organic acids	111-16-0	2	2.5569e+06	2.78456e+06	2.55678e+06	9.25685e+06	9.10752e+06	8.74468e+06	1.18623	4.86612e-05	3.43229	1.77917	up
Lmxn006423	C7H5NOS	2(3H)-Benzothiazolone	Alkaloids	Alkaloids	934-34-9	2	674619	645594	604322	100913	93571.4	110077	1.1856	0.000857143	0.158252	-2.6597	down
Zmyn004732	C18H30O3	2R-hydroxy-9Z,12Z,15Z-octadecatrienoic acid	Lipids	Free fatty acids	-	2	6.40871e+06	5.91313e+06	6.30472e+06	1.57222e+07	1.51756e+07	1.61307e+07	1.18545	6.43122e-05	2.52481	1.33617	up
Lmbn007891	C18H34O4	Hydroxy ricinoleic acid	Lipids	Free fatty acids	-	3	405837	412836	420853	172745	163927	166129	1.18681	7.85322e-06	0.405641	-1.30173	down
pmn001694	C18H34O5	9,10,13-Trihydroxy-11-Octadecenoic Acid	Lipids	Free fatty acids	29907-57-1	1	1.81926e+07	1.78498e+07	1.7577e+07	7.85369e+06	7.55729e+06	8.40937e+06	1.18399	1.37659e-05	0.444249	-1.17056	down
pme2996	C9H6O3	4-Hydroxycoumarin	Lignans and Coumarins	Coumarins	1076-38-6	3	369755	312105	399829	705479	821676	784053	1.1586	0.000948358	2.13666	1.09536	up
Zmhn001793	C15H18O9	6-O-Caffeoyl-D-glucose	Phenolic acids	Phenolic acids	-	2	1.05892e+06	1.07672e+06	1.16411e+06	282267	352542	461322	1.15032	0.000725346	0.332187	-1.58993	down
Zmdp001857	C14H18N2O6	γ-Glutamyltyrosine	Amino acids and derivatives	Amino acids and derivatives	7432-23-7	2	4.08935e+06	4.52932e+06	4.12942e+06	1.74986e+06	1.88843e+06	1.77551e+06	1.18286	0.00166152	0.424675	-1.23557	down
MWS2066	C10H8O	1-Naphthol	Phenolic acids	Phenolic acids	90-15-3	3	156982	155090	155512	68938.4	72760.3	74996.2	1.18552	0.000136484	0.463436	-1.10956	down
mws1015	C15H16O9	Esculin (6,7-Dihydroxycoumarin-6-O-glucoside)	Lignans and Coumarins	Coumarins	531-75-9	3	190263	141439	198129	70734.5	109588	81814.5	1.07569	0.0185177	0.494755	-1.01521	down
Lmqn007765	C25H28O11	Shakuchirin	Phenolic acids	Phenolic acids	-	1	67893.8	72574.8	79384.1	2.30863e+06	2.18633e+06	2.08061e+06	1.18732	0.000940548	29.909	4.90251	up
Hmtn001120	C14H20O8	5-(2-Hydroxyethyl)-2-O-glucosylphenol	Phenolic acids	Phenolic acids	-	1	2.90324e+06	3.23162e+06	3.06186e+06	1.20035e+06	1.18366e+06	1.11657e+06	1.18424	0.00137971	0.380633	-1.39353	down
Lmbp000123	C6H13NO2S	L-Homomethionine	Amino acids and derivatives	Amino acids and derivatives	25148-30-5	1	3.30973e+07	3.29902e+07	3.36924e+07	1.4608e+07	1.44471e+07	1.51508e+07	1.18701	4.43592e-07	0.443035	-1.17451	down
pmn001704	C30H46O4	2,3-Dihydroxy-5(6),12(13)-diene-ursolic acid	Terpenoids	Triterpene	-	1	1.59764e+06	1.54962e+06	1.6465e+06	5.23361e+06	5.27164e+06	5.31814e+06	1.18736	8.00227e-08	3.30083	1.72283	up
mws1080	C12H22O11	Galactinol	Others	Saccharides	3687-64-7	1	800799	1.19265e+06	1.16476e+06	1.93985e+06	2.92479e+06	2.45e+06	1.09582	0.0250978	2.31607	1.21168	up
mws1417	C9H7NO2	Indole-3-carboxylic acid	Alkaloids	Plumerane	771-50-6	1	4.57795e+06	4.42601e+06	4.77543e+06	9.5943e+06	1.04741e+07	1.03987e+07	1.18299	0.000942401	2.21107	1.14474	up
Hmln000873	C13H16O10	2-O-Galloyl-D-glucose	Phenolic acids	Phenolic acids	-	2	1.26377e+06	1.22416e+06	1.21577e+06	490584	506452	510666	1.1871	6.23312e-05	0.40708	-1.29661	down
Lmsn008066	C30H48O7	1,2,3,19,23-Pentahydroxyurs-12-en-28-oic acid	Terpenoids	Triterpene	-	2	184772	303216	167459	582471	607503	976270	1.09857	0.0467135	3.30499	1.72465	up
Zmyn006050	C18H26O4	Di-N-pentyl phthalate	Phenolic acids	Phenolic acids	131-18-0	2	517153	570345	517037	171932	170026	177179	1.18563	0.0021228	0.323544	-1.62797	down
Hmmn002544	C16H20O9	Ferulic acid-4-O-glucoside	Phenolic acids	Phenolic acids	117405-51-3	1	3.95287e+06	4.38949e+06	4.12915e+06	2.08826e+06	2.0442e+06	2.02857e+06	1.18314	0.00311072	0.494009	-1.01739	down
pmn001591	C30H48O5	3,19,23-Trihydroxyurs-12-en-28-oic acid (Rutundic acid)	Terpenoids	Triterpene	20137-37-5	2	4.01073e+06	3.96824e+06	4.10512e+06	1.19413e+07	1.2859e+07	1.24274e+07	1.18678	0.000789262	3.08072	1.62327	up
Lmtn002233	C15H20O8	Androsin	Phenolic acids	Phenolic acids	531-28-2	2	746799	907968	847170	399064	400449	364585	1.17112	0.00789087	0.465279	-1.10383	down
MWSmce264	C8H10O3	Hydroxytyrosol	Phenolic acids	Phenolic acids	10597-60-1	3	358856	341374	304059	128572	123275	149871	1.17141	0.00168644	0.400002	-1.32192	down
Xmbn007315	C26H34O10	Chestnutlignansoide	Lignans and Coumarins	Lignans	-	2	153666	118801	79863.9	258269	250526	262553	1.0768	0.0201919	2.18927	1.13045	up
Smpn011792	C30H48O4	2,3-Dihydroxy-12-ursen-28-oic acid	Terpenoids	Triterpene	-	3	1.31789e+06	1.35452e+06	1.59054e+06	2.27513e+06	2.50916e+06	3.85735e+06	1.06021	0.0935821	2.02715	1.01946	up
NK10264324	C6H6O3	Phloroglucinol; 1,3,5-Benzenetriol	Phenolic acids	Phenolic acids	108-73-6	2	629909	715062	716933	1.60292e+06	1.52639e+06	1.73671e+06	1.17768	0.00110738	2.35997	1.23877	up
pme3184	C10H14N5O6P	2'-Deoxyadenosine-5'-monophosphate	Nucleotides and derivatives	Nucleotides and derivatives	653-63-4	3	4.3926e+06	4.0188e+06	4.12542e+06	1.98652e+06	1.98691e+06	2.06222e+06	1.18413	0.00173427	0.481434	-1.05459	down
Lmsn011201	C30H46O5	2,3-Dihydroxy-19-oxo-18,19-secours-11,13(18)-dien-28-oic acid (Swinhoeic acid)	Terpenoids	Triterpene	-	3	86799.6	86664.6	82561.3	215755	182717	198786	1.17972	0.00609063	2.33281	1.22207	up
Wmyn000217	C14H20O9	2,6-dimethoxy-hydroquinone-4-O-β-D-glucopyranoside	Phenolic acids	Phenolic acids	-	2	1.11411e+06	1.24043e+06	1.32125e+06	483600	462186	447385	1.1804	0.00510912	0.379012	-1.39968	down
pme0278	C7H14N2O4	2,6-Diaminooimelic acid	Organic acids	Organic acids	583-93-7	2	2.31055e+07	2.21393e+07	2.19367e+07	1.09784e+07	9.83429e+06	9.54513e+06	1.18007	3.5761e-05	0.451877	-1.146	down
Lmrn002746	C6H12O3	2-Hydroxy-4-methylpentanoic acid	Organic acids	Organic acids	498-36-2	2	1.82397e+06	1.92172e+06	1.88754e+06	1.14191e+06	387090	423470	1.02489	0.0363131	0.346598	-1.52867	down
MWS5235	C18H36O3	12-Hydroxyoctadecanoic acid	Lipids	Free fatty acids	106-14-9	3	175319	173213	175230	26786.8	27480.1	30154.7	1.187	2.01211e-07	0.161183	-2.63323	down
Lmsn004322	C24H24O12	1,6-Di-O-caffeoyl-β-D-glucose	Phenolic acids	Phenolic acids	-	3	1.41138e+06	1.38054e+06	1.4929e+06	353172	394477	416138	1.18404	8.35872e-05	0.271607	-1.88041	down
Hmjn008136	C30H46O4	2,3-Dihydroxyoleana-11,13(18)-dien-28-oic acid (Camaldulenic acid)	Terpenoids	Triterpene	71850-15-2	1	9.56608e+06	8.57891e+06	9.99234e+06	2.79522e+07	2.66591e+07	2.81582e+07	1.18321	9.50478e-06	2.94163	1.55661	up
Hmtn001302	C13H16O8	Glucosyloxybenzoic acid	Phenolic acids	Phenolic acids	-	2	2.18049e+06	2.64781e+06	2.06777e+06	891338	837224	932624	1.17065	0.0137927	0.385899	-1.37371	down
Lmrj001698	C9H18N2O4	L-Seryl-L-Isoleucine	Amino acids and derivatives	Amino acids and derivatives	91086-51-0	1	1.37656e+06	1.35988e+06	1.39984e+06	5.22285e+06	5.39909e+06	4.7391e+06	1.18567	0.00269208	3.71374	1.89287	up
Zmdp001663	C10H18N2O5S	γ-glutamylmethionine	Amino acids and derivatives	Amino acids and derivatives	17663-87-5	1	2.0667e+07	2.0377e+07	1.99642e+07	6.63442e+06	6.67358e+06	6.72124e+06	1.1877	0.000182525	0.328304	-1.6069	down
mws0715	C13H16N2O4	Phenylacetyl-L-glutamine	Amino acids and derivatives	Amino acids and derivatives	28047-15-6	1	54446	46092.5	52529.4	1.04442e+06	1.0437e+06	1.12858e+06	1.1871	0.000697456	21.0149	4.39334	up
Zmcn009787	C30H46O4	23-Hydroxy-3-oxoolean-12-en-28-oic acid (Hederagonic acid)	Terpenoids	Triterpene	466-01-3	1	64785	63023.6	65326.4	23509.9	22746.2	22420.4	1.18719	2.39477e-05	0.355588	-1.49172	down
pmb2795	C10H10O3	4-Methoxycinnamic acid	Phenolic acids	Phenolic acids	830-09-1	3	140783	134478	141124	59554.6	65474.7	56150.8	1.18047	3.43349e-05	0.435125	-1.2005	down
MWS0811	C6H11NO2	L-Pipecolic Acid	Organic acids	Organic acids	3105-95-1	1	2.11124e+06	1.96534e+06	1.86847e+06	805622	854378	892191	1.18095	0.00161614	0.429297	-1.21995	down
pme0124	C7H12N2O3	L-Glycyl-L-proline	Amino acids and derivatives	Amino acids and derivatives	704-15-4	3	954402	906078	759283	2.12718e+06	2.07125e+06	2.28707e+06	1.17209	0.000130374	2.47561	1.30778	up
pmp001251	C26H50NO7P	LysoPC 18:2(2n isomer)	Lipids	LPC	-	1	1.93272e+06	2.42803e+06	2.18193e+06	1.25828e+06	998318	951361	1.13643	0.00467014	0.490312	-1.02823	down
Lmbn004240	C18H34O5	9,10-Dihydroxy-12,13-epoxyoctadecanoic acid	Lipids	Free fatty acids	-	2	4.56557e+06	4.31271e+06	4.6708e+06	1.43288e+06	1.43478e+06	1.48454e+06	1.18664	0.000937095	0.321217	-1.63838	down
Lmhn001477	C13H12O9	2-Caffeoyl-L-tartaric acid (Caftaric acid)	Phenolic acids	Phenolic acids	67879-58-7	3	38720.5	35703.1	33835.8	79165.9	83201.4	85858.6	1.18074	7.99678e-05	2.29288	1.19716	up
pmb2855	C11H20N2O8	L-Glutamine-O-glycoside	Amino acids and derivatives	Amino acids and derivatives	-	3	26547.5	33168.2	36385.5	149557	154092	144303	1.17892	8.49158e-06	4.66126	2.22072	up
MWS2442	C6H13O9P	D-Fructose 6-Phosphate	Others	Saccharides	643-13-0	1	542010	689049	613302	1.21649e+06	1.38779e+06	1.28307e+06	1.16199	0.000549058	2.1077	1.07567	up
Wmgp003777	C20H22N2O	Koumine	Alkaloids	Plumerane	1358-76-5	2	527702	481335	549850	183800	198717	171099	1.18055	0.00122838	0.355136	-1.49356	down
pmn001315	C20H26O12	Regaloside	Phenolic acids	Phenolic acids	-	3	262421	277576	268724	98863.8	95453.4	101157	1.18659	0.000152919	0.365359	-1.45261	down
Lmbn001930	C7H6O2	2-Hydroxybenzaldehyde (Salicylaldehyde)	Phenolic acids	Phenolic acids	90-02-8	3	310732	327081	342301	152960	151915	138841	1.18136	0.000457395	0.452719	-1.14331	down
Li512114	C31H50O4	2,3-Dihydroxyurs-12-en-28-oic acid methyl ester (Corosolic acid methyl ester)	Terpenoids	Triterpene	4518-70-1	2	56207.9	56201.5	58249.6	873775	937037	976712	1.18752	0.00117271	16.3339	4.0298	up
MWSslk171	C20H24O9	Nodakenin	Lignans and Coumarins	Coumarins	495-31-8	3	82697	36675	142559	276039	271490	250302	1.00517	0.0224528	3.04596	1.6069	up
Zmhn001358	C13H16O8	4-O-Glucosyl-4-hydroxybenzoic acid	Phenolic acids	Phenolic acids	-	2	1.92056e+06	1.72982e+06	1.90898e+06	723886	806160	645849	1.17425	0.000205446	0.391393	-1.35331	down
MWS1875	C10H8O	2-Naphthol	Phenolic acids	Phenolic acids	135-19-3	3	147220	155190	146074	69734.8	66305.3	64659.4	1.18471	0.000127663	0.447507	-1.16002	down
pmb0464	C16H27NO14	L-Aspartic acid-O-diglucoside	Amino acids and derivatives	Amino acids and derivatives	-	3	24906	22882.1	6950.08	74556.2	104752	144116	1.07004	0.0386866	5.90856	2.56281	up
pmn001690	C16H24O7	3-Hydroxy-4-isopropylbenzylalcohol-3-O-glucoside	Phenolic acids	Phenolic acids	-	3	1.16461e+06	1.33875e+06	1.26592e+06	3.00705e+06	2.98821e+06	2.71587e+06	1.17879	0.000526159	2.31109	1.20857	up
Zmpn003368	C18H30O3	13S-Hydroxy-9Z,11E,15Z-octadecatrienoic acid	Lipids	Free fatty acids	87984-82-5	2	1.453e+06	1.52626e+06	1.45187e+06	3.06935e+06	2.9756e+06	3.12167e+06	1.18587	4.07628e-05	2.06869	1.04871	up
Lmzn006582	C30H46O4	2-Formyl-3-hydroxy-A(1)-norlup-20(29)-en-28-oic acid (Colubrinic acid)	Terpenoids	Triterpene	-	2	1.5476e+07	1.60871e+07	1.80004e+07	3.44115e+07	3.4198e+07	3.51389e+07	1.17881	0.000546239	2.09324	1.06574	up
Hmsn003721	C31H48O7	2,3,23-Trihydroxyolean-12-ene-28,29-dioic acid 29-methyl ester (Phytolaccagenin)	Terpenoids	Triterpene	1802-12-6	2	4.22791e+06	4.34805e+06	4.30293e+06	898144	890690	837774	1.18741	2.60897e-06	0.203947	-2.29374	down
pme0519	C12H22O11	D-Sucrose	Others	Saccharides	57-50-1	1	784088	757133	640112	1.68243e+06	1.72753e+06	2.00576e+06	1.1686	0.00331048	2.48276	1.31194	up
mws0242	C8H14O4	Suberic Acid	Organic acids	Organic acids	505-48-6	1	625790	665056	582681	1.62072e+06	1.73556e+06	1.60697e+06	1.18274	0.000130885	2.64915	1.40553	up
MWS201449	C10H19N3O4	Asn-Leu	Amino acids and derivatives	Amino acids and derivatives	22601-71-4	2	837341	922481	863723	3.59843e+06	3.45775e+06	3.55187e+06	1.1868	5.26327e-06	4.04341	2.01557	up
Lmsn011015	C30H46O5	1-Oxo-Siaresinolic acid	Terpenoids	Triterpene	-	3	91354.3	97398.6	89326.7	235628	213931	235683	1.1831	0.00120882	2.46419	1.30112	up
Lmbn002072	C7H12O4	2-Propylsuccinic acid	Organic acids	Organic acids	618-57-5	2	2.56371e+06	2.73598e+06	2.47212e+06	9.08157e+06	9.52092e+06	9.03104e+06	1.18617	4.78854e-05	3.55561	1.8301	up
MWS201479	C11H14N2O4	Tyr-Gly	Amino acids and derivatives	Amino acids and derivatives	673-08-5	2	1.30498e+06	1.15831e+06	1.16128e+06	3.18858e+06	3.22527e+06	2.05524e+06	1.11405	0.0501441	2.33657	1.22439	up
Ymjm000135	C25H32O11	8R-Dihydrodehydrodiconferyl alcohol 4-O-β-D-glucopyranoside	Lignans and Coumarins	Lignans	-	3	79416.4	67034.8	78599.8	161786	157253	157854	1.17526	0.000825474	2.11904	1.08341	up
mws4052	C4H7NO2	1-Aminocyclopropane-1-carboxylic acid	Organic acids	Organic acids	22059-21-8	1	2.40285e+06	2.26654e+06	2.3462e+06	1.08733e+06	1.12432e+06	1.18716e+06	1.18373	3.2657e-05	0.484465	-1.04554	down
mws0224	C5H11NO2S	DL-Methionine	Amino acids and derivatives	Amino acids and derivatives	59-51-8	3	3.14045e+07	2.97581e+07	2.88941e+07	1.31562e+07	1.39583e+07	1.4328e+07	1.18316	0.000386056	0.460182	-1.11972	down
Hmhp001812	C11H15N5O4	2'-O-Methyladenosine	Nucleotides and derivatives	Nucleotides and derivatives	2140-79-6	1	4.98876e+06	5.02982e+06	4.70081e+06	1.4543e+07	1.38048e+07	1.66953e+07	1.18106	0.0066616	3.06012	1.61359	up
Zmtn001464	C10H7NO4	4,8-Dihydroxyquinoline-2-carboxylic acid	Organic acids	Organic acids	59-00-7	3	65229.7	58051.1	48521.3	174068	172633	114711	1.12736	0.0324382	2.68572	1.42531	up
MWSslk108	C9H17NO4	O-Acetyl-L-carnitine	Alkaloids	Alkaloids	3040-38-8	3	2.76117e+07	2.76347e+07	2.56648e+07	1.05873e+07	1.08822e+07	1.15438e+07	1.18425	0.000358233	0.408019	-1.29329	down
Lmyn006011	C33H58O14	Gingerglycolipid B	Lipids	Glycerol ester	88168-90-5	1	9.66237e+06	8.41971e+06	1.12915e+07	2.76408e+06	2.77095e+06	3.61805e+06	1.16233	0.00893244	0.31161	-1.68219	down
Hmln002149	C29H36O15	Acteoside; Verbascoside	Phenolic acids	Phenolic acids	61276-17-3	3	65323.7	117211	96699.6	339322	261329	259258	1.12566	0.00651527	3.07952	1.62271	up
MWSmce052	C30H48O3	3-Hydroxyurs-12-en-28-oic acid (3-Epiursolic acid)	Terpenoids	Triterpene	989-30-0	2	1.74976e+06	2.04036e+06	2.03988e+06	5.2342e+06	5.27277e+06	4.97415e+06	1.18062	1.84147e-05	2.65542	1.40894	up
Lmtn004500	C26H32O12	Prupersin C	Phenolic acids	Phenolic acids	-	3	9156.82	32371.7	34850	79866.4	90425.1	87711.2	1.00275	0.00990165	3.37795	1.75615	up
Lmmn002179	C14H18O8	Methyl salicylate-2-O-glucoside	Phenolic acids	Phenolic acids	10019-60-0	2	164082	241062	301979	1.35939e+06	833079	1.07161e+06	1.13963	0.0243077	4.616	2.20664	up
pma1303	C24H46NO7P	LysoPC 16:2	Lipids	LPC	-	3	721009	795213	667515	222587	243969	255879	1.17984	0.00366837	0.330825	-1.59586	down
pme2914	C6H10O5	3-Hydroxy-3-methylpentane-1,5-dioic acid	Amino acids and derivatives	Amino acids and derivatives	503-49-1	1	1.73154e+07	1.77517e+07	1.72425e+07	7.1544e+06	7.49154e+06	7.07192e+06	1.18679	1.56533e-06	0.415179	-1.26819	down
Lman002117	C15H18O9	Grevilloside Q	Others	Ketone compounds	1708967-64-9	2	695001	725177	728452	262290	215888	310664	1.16236	0.00127223	0.367138	-1.44561	down
mws0024	C7H6O5	Gallic acid	Phenolic acids	Phenolic acids	149-91-7	3	94784.6	82655.7	109594	214227	283190	294539	1.15065	0.0149362	2.7591	1.4642	up
Zmyn004676	C18H30O3	17-Hydroxylinolenic acid	Lipids	Free fatty acids	-	2	6.72413e+06	6.75687e+06	6.85472e+06	1.3976e+07	1.38525e+07	1.45269e+07	1.18685	0.000547152	2.08281	1.05853	up
mws0248	C9H12N2O6	Uridine	Nucleotides and derivatives	Nucleotides and derivatives	58-96-8	1	233196	275607	228441	1.13469e+06	1.03444e+06	1.27799e+06	1.18081	0.00454018	4.67569	2.22518	up
Lmyn002403	C14H18O8	Mandelic acid-β-glucoside	Phenolic acids	Phenolic acids	-	2	183984	204896	199182	730874	589070	646226	1.18012	0.00692229	3.34347	1.74135	up
Lman002731	C15H18O9	Grevilloside F	Phenolic acids	Phenolic acids	1094004-50-8	1	2.31883e+07	2.19936e+07	2.39816e+07	6.70504e+06	7.60787e+06	7.3182e+06	1.18452	0.000219828	0.312753	-1.6769	down
MWS4296	C11H14N2O3	Glycylphenylalanine	Amino acids and derivatives	Amino acids and derivatives	3321-03-7	1	1.8848e+06	2.03431e+06	2.26184e+06	6.33516e+06	5.0272e+06	5.54685e+06	1.17139	0.00728127	2.7357	1.45191	up
MWS2040	CH4O3S	Methanesulfonic acid	Organic acids	Organic acids	75-75-2	3	123955	147605	140050	369756	357124	336898	1.17908	9.8115e-05	2.58443	1.36985	up
pmn001518	C13H16O10	1-O-Galloyl-β-D-glucose	Phenolic acids	Phenolic acids	58511-73-2	2	1.0622e+06	1.05124e+06	1.14841e+06	477798	418488	394220	1.17691	0.000102944	0.395636	-1.33775	down
Cmyn001328	C15H16O9	Daphnin	Lignans and Coumarins	Coumarins	486-55-5	3	269107	297369	284428	125553	129834	143306	1.17815	0.000263707	0.468552	-1.09372	down
mws1401	C7H14N2O3	L-Theanine	Amino acids and derivatives	Amino acids and derivatives	3081-61-6	3	1.43382e+07	1.46595e+07	1.30341e+07	4.49926e+06	4.57239e+06	4.3242e+06	1.18507	0.00225831	0.318708	-1.64969	down
Lmhp011388	C21H36O4	2-α-Linolenoyl-glycerol	Lipids	Glycerol ester	55268-58-1	1	5.95057e+06	6.63214e+06	6.25328e+06	3.50694e+06	2.86024e+06	2.91075e+06	1.16374	0.00037671	0.492564	-1.02162	down
Zmdp000441	C6H11NO3S	3-(Allylsulphinyl)-L-alanine	Amino acids and derivatives	Amino acids and derivatives	17795-26-5	3	231808	190735	219172	60398.3	98262.7	97625.3	1.11658	0.00181598	0.399378	-1.32417	down
Lchp000221	C11H10O4	(Z)-3-Ethylidene-7-hydroxy-6-methoxyphthalide	Others	Others	-	1	4.581e+06	4.19428e+06	4.03088e+06	1.62217e+06	1.80596e+06	1.98761e+06	1.17277	0.000535	0.422901	-1.24161	down
MWS3035	C6H11NO4	N-Methyl-L-Glutamate	Amino acids and derivatives	Amino acids and derivatives	35989-16-3	2	77786.9	88846.5	88988.6	30742.9	28292.6	23868.8	1.17408	0.000740731	0.324324	-1.62449	down
Zjmp102701	C30H48O5	2,3,23-Trihydroxyolean-12-en-28-oic acid (Arjunolic acid)	Terpenoids	Triterpene	31298-06-3	2	251867	311167	350717	978044	1.19087e+06	1.26707e+06	1.1674	0.0059402	3.7603	1.91085	up
Hmdn006855	C30H48O3	3,4-Cycloopen-cycloaltin-4(29),25-diene-24(R)-hydroxy-3-carboxylic acid	Terpenoids	Triterpene	-	3	42598.5	47741.8	38881	258444	126813	98843.7	1.07359	0.137698	3.74629	1.90546	up
Lmsn002288	C21H28O14	1-O-Caffeoyl-(6-O-glucosyl)-β-D-glucose	Phenolic acids	Phenolic acids	-	2	542316	645465	663959	163420	158569	181774	1.17994	0.00565535	0.272049	-1.87806	down
pme3154	C6H12O4	Mevalonic acid	Organic acids	Organic acids	150-97-0	2	628481	633731	616637	1.73646e+06	1.48736e+06	1.44742e+06	1.17878	0.00914044	2.48623	1.31396	up
Zmdp000376	C5H11N3O	4-Guanidinobutanal	Others	Aldehyde compounds	-	1	2.89991e+06	3.40847e+06	2.69958e+06	1305675	1.20905e+06	1.54688e+06	1.15185	0.00681516	0.45089	-1.14915	down
pme3193	C4H7NO3	N-Acetyl-L-glycine	Amino acids and derivatives	Amino acids and derivatives	543-24-8	3	65358.5	75324.5	66114.3	348658	390582	372276	1.1852	0.000866697	5.37491	2.42624	up
mws0133	C6H6N2O	Nicotinamide	Others	Vitamin	98-92-0	2	9.68693e+06	9.7211e+06	9.68302e+06	3.13617e+06	2.91515e+06	3.17508e+06	1.18655	0.000109504	0.317156	-1.65673	down
Hmhn007817	C30H48O5	2,3-Dihydroxyurs-12-en-28-oic acid	Terpenoids	Triterpene	-	1	320373	366195	357592	898600	873741	841052	1.18217	2.25825e-05	2.50287	1.32358	up
Lmgn000160	C4H8N2O3	3-Ureidopropionic Acid	Organic acids	Organic acids	462-88-4	1	1.36578e+06	1.47775e+06	1.37331e+06	431796	403064	445473	1.18531	0.000463359	0.303624	-1.71964	down
mws0866	C6H13O9P	D-Glucose 6-phosphate	Others	Saccharides	56-73-5	3	896368	960379	957117	2.12465e+06	2.09704e+06	2.14115e+06	1.18601	7.31246e-06	2.26125	1.17712	up
MWS4354	C11H15N5O4	N6-methyladenosine	Nucleotides and derivatives	Nucleotides and derivatives	1867-73-8	3	493491	490330	488783	1.12959e+06	965558	1.04349e+06	1.17969	0.00715898	2.13135	1.09177	up
Zmdp000446	C9H16N2O5S	γ-L-Glutamyl-S-methyl-L-cysteine	Amino acids and derivatives	Amino acids and derivatives	-	3	381618	333557	398003	111372	97549.2	102422	1.18149	0.003865	0.279688	-1.83811	down
mws0102	C9H7NO2	Indole-5-carboxylic acid	Alkaloids	Plumerane	1670-81-1	1	3.36125e+06	3.35222e+06	3.24872e+06	7.41406e+06	7.0793e+06	7.03775e+06	1.18644	0.000385165	2.16129	1.11189	up
mws0736	C8H16N2O3	N-Glycyl-L-leucine	Amino acids and derivatives	Amino acids and derivatives	869-19-2	1	3.77135e+06	4.13314e+06	3.87017e+06	1.1269e+07	1.06638e+07	1.14934e+07	1.18528	0.000219042	2.83882	1.50529	up
Yshs000048	C30H46O4	6-Hydroxy-lupane-20(29)-en-3-one-28-oic acid	Terpenoids	Triterpene	-	2	1.86425e+06	1.92081e+06	1.88125e+06	5.42647e+06	5.76962e+06	5.752e+06	1.18691	0.000695631	2.99103	1.58064	up
mws5038	C12H22O11	Isomaltulose	Others	Saccharides	13718-94-0	3	929049	1.13254e+06	958542	2.0486e+06	2.37428e+06	2.74655e+06	1.15416	0.0140528	2.37388	1.24725	up
Lckn000307	C30H46O7	picfeltarraegenin VII	Terpenoids	Triterpene	-	1	246180	218058	250864	659170	782091	731949	1.17933	0.00312621	3.03902	1.60361	up
Lhwp110120	C30H48O5	2,3,19-Trihydroxyurs-12-en-28-oic acid (Hydroxypomolic Acid)	Terpenoids	Triterpene	119725-19-8	1	401681	340780	348195	897993	1.7529e+06	1.10147e+06	1.12353	0.0742747	3.44046	1.7826	up
MWSmce295	C9H12N2O6	1-beta-D-Arabinofuranosyluracil	Nucleotides and derivatives	Nucleotides and derivatives	3083-77-0	3	142585	233843	272687	403242	368527	544741	1.00643	0.033004	2.02816	1.02017	up
Lmhp008718	C25H48NO7P	LysoPC 17:2	Lipids	LPC	-	1	2.1805e+06	2.39127e+06	2.21807e+06	1.04615e+06	966772	985715	1.18296	0.000932036	0.441636	-1.17907	down
Lmyn011818	C30H44O4	3,19-Epoxy-3,22-dihydroxydammara-20,24-dien-26-oic acid δ-lactone (Semialactone)	Terpenoids	Triterpene	366450-46-6	2	323812	296549	326136	696189	662134	689722	1.18336	1.40187e-05	2.16382	1.11358	up
MWSmce448	C5H6N2O2	Imidazol-1-yl-acetic acid	Alkaloids	Alkaloids	22884-10-2	3	216564	231768	158020	436230	482724	497833	1.141	0.00088981	2.33657	1.22439	up
pmn001381	C15H26O9	Eucommioside	Terpenoids	Terpene	-	1	391420	300236	471084	761073	816017	791397	1.11629	0.0092877	2.03699	1.02644	up
Hmqn003054	C18H34O5	9,10,11-Trihydroxy-12-octadecenoic acid	Lipids	Free fatty acids	61911-67-9	2	1.13663e+06	1.11152e+06	1.11602e+06	492310	498829	530975	1.1857	8.30068e-06	0.452449	-1.14417	down
pmn001420	C15H18O9	1-O-Caffeoyl-β-D-glucose	Phenolic acids	Phenolic acids	14364-08-0	2	552942	557839	637760	207658	242900	231639	1.17683	0.00251156	0.390153	-1.35789	down
Lmsn004970	C24H24O12	3,6-Di-O-caffeoyl glucose	Phenolic acids	Phenolic acids	-	3	1.45149e+06	1.40334e+06	1.42757e+06	302506	413983	392233	1.17622	0.000223815	0.258902	-1.94952	down
pmb0789	C14H21NO8	Pyridoxine-5'-O-glucoside	Others	Vitamin	-	3	1.62534e+07	1.75586e+07	1.68193e+07	5.68998e+06	5.96336e+06	9.56713e+06	1.11304	0.0106215	0.419117	-1.25457	down
pme3882	C9H12N2O5	2'-Deoxyuridine	Nucleotides and derivatives	Nucleotides and derivatives	951-78-0	3	56186.4	56830.6	57207.2	623161	502403	694839	1.18418	0.0102588	10.6942	3.41875	up
Wbmp010456	C18H28O2	Macrophypene B	Terpenoids	Ditepenoids	-	1	3.22927e+06	3.225e+06	3.26136e+06	9.40012e+06	5.4594e+06	6.01964e+06	1.08225	0.0941929	2.14903	1.10368	up
Lskp211473	C30H46O6	2,3,19-Trihydroxy-24-oxo-olean-12-en-28-oic acid	Terpenoids	Triterpene	-	2	5.00888e+06	5.10877e+06	5.727e+06	2.72969e+06	2.54307e+06	2.41741e+06	1.17448	0.00268413	0.485348	-1.04291	down
mws0264	C12H22O11	D-Trehalose	Others	Saccharides	99-20-7	3	602324	575786	546971	1.25111e+06	1.21641e+06	1.47125e+06	1.17324	0.00932376	2.28324	1.19108	up
MWS201391	C10H19N3O4	Asn-Ile	Amino acids and derivatives	Amino acids and derivatives	438533-59-6	2	1.00558e+06	1.1572e+06	1.05915e+06	3.65382e+06	3.73716e+06	4.07417e+06	1.18382	0.000831115	3.55848	1.83126	up
mws0282	C11H12N2O2	L-Tryptophan	Amino acids and derivatives	Amino acids and derivatives	73-22-3	1	3.46644e+07	3.59515e+07	3.39633e+07	1.563e+07	1.44664e+07	1.49385e+07	1.18519	5.11536e-05	0.43063	-1.21548	down
pmp000439	C30H44O3	3-Hydroxyurs-5(6),12,18(19)-trien-28-oic acid (Uncargenin B)	Terpenoids	Triterpene	-	2	2.35181e+06	2.68621e+06	2.44726e+06	6.87199e+06	7.00607e+06	6.97352e+06	1.18433	8.55882e-05	2.78568	1.47803	up
pmb0874	C23H44NO7P	LysoPE 18:2(2n isomer)	Lipids	LPE	-	1	1.5206e+06	1.41567e+06	1.41008e+06	795336	652063	633418	1.1636	0.000492016	0.47875	-1.06266	down
Hmhn003067	C15H18O8	Phenylpropionic acid-O-β-D-glucopyranoside	Phenolic acids	Phenolic acids	-	3	1.71359e+06	1.67322e+06	1.87192e+06	556092	652651	454659	1.16735	0.00013889	0.316312	-1.66058	down
Lmsp010222	C29H44O4	19-Hydroxy-2-oxo-nor-A(3)-urs-12-en-28-oic acid (Rubuminatus A)	Terpenoids	Triterpene	-	3	630970	567131	617786	2.41002e+06	3.0102e+06	1.81639e+06	1.15998	0.0341461	3.98516	1.99464	up
pmb3072	C22H26O12	3-O-p-Coumaroylshikimic acid-O-glucoside	Phenolic acids	Phenolic acids	-	2	281951	204212	159662	601315	697231	1.44378e+06	1.08167	0.117196	4.24624	2.08619	up
Lmyp003371	C7H8O2	3,5-Dihydroxytoluene	Phenolic acids	Phenolic acids	504-15-4	3	207949	188443	171755	28986.2	10896.3	26753.9	1.14154	0.000669679	0.117287	-3.09188	down
pmp000804	C19H20O4	Isobavachalcone D	Flavonoids	Chalcones	-	3	1.74269e+06	1.75213e+06	1.56415e+06	462608	451230	467933	1.18579	0.00234829	0.273132	-1.87233	down
Zmhn002227	C17H22O10	4-O-Glucosyl-sinapate	Phenolic acids	Phenolic acids	-	2	6.48429e+06	5.93563e+06	6.18871e+06	2.03105e+06	1.83895e+06	2.01233e+06	1.18485	0.000377368	0.316107	-1.66151	down
pmb2922	C15H24N2O17P2	Uridine 5'-diphospho-D-glucose	Nucleotides and derivatives	Nucleotides and derivatives	133-89-1	1	634249	880878	671221	1.38761e+06	1.51254e+06	1.68591e+06	1.13452	0.00241386	2.09759	1.06873	up
Lmqp013019	C30H48O3	3-Hydroxyolean-12-en-29-oic acid (Epikatonic acid)	Terpenoids	Triterpene	564-16-9	3	68594	76538.9	117459	229215	184661	259786	1.10318	0.00910621	2.56544	1.3592	up
pme1173	C5H4N4O	Allopurinol	Nucleotides and derivatives	Nucleotides and derivatives	315-30-0	3	2.09864e+06	1.95047e+06	2.02114e+06	562636	535165	637257	1.18314	2.48458e-05	0.28583	-1.80677	down
Lmsn012480	C30H44O5	2,19-Dihydroxy-3-oxoursa-1,12-dien-28-oic acid (Fupenzic acid)	Terpenoids	Triterpene	119725-20-1	2	198102	223329	210282	535950	577141	550563	1.18362	7.84214e-05	2.63356	1.39701	up
Zmtn001661	C14H20O8	Vanilloloside	Phenolic acids	Phenolic acids	74950-96-2	2	531864	465892	671181	1.58925e+06	1.13444e+06	1.13355e+06	1.1142	0.0276904	2.31119	1.20864	up
pmc0066	C10H13N4O7P	2'-Deoxyinosine-5'-monophosphate	Nucleotides and derivatives	Nucleotides and derivatives	3393-18-8	3	603660	588637	543050	1.14213e+06	1.20279e+06	1.17721e+06	1.18202	1.95764e-05	2.02964	1.02122	up
MWSHY0163	C15H12O6	Aromadendrin (Dihydrokaempferol)	Flavonoids	Flavanonols	480-20-6	3	924153	896932	831550	444896	392164	457335	1.17309	0.000314331	0.487966	-1.03515	down
MWS0618	C9H19NO4	Pantothenol	Others	Saccharides	16485-10-2	2	35936.3	33895.3	37909.4	689482	678912	706831	1.1876	0.000116248	19.2612	4.26763	up
pme2836	C10H11NO2	5-Hydroxytryptophol	Alkaloids	Plumerane	154-02-9	3	94354.3	239289	190763	9	9	9	1.186	0.0545648	5.14868e-05	-14.2454	down
Cmyp003257	C19H30O8	Icariside B1	Others	Ketone compounds	109062-00-2	3	183005	88035.7	82179.5	365819	222238	390972	1.02417	0.0368231	2.77173	1.47078	up
Wafn002827	C16H22O9	Dihydroferulic acid glucoside	Phenolic acids	Phenolic acids	-	2	744283	591696	688782	297755	272463	342343	1.1556	0.00604638	0.450701	-1.14976	down
mws1090	C6H13O9P	Glucose-1-phosphate	Others	Saccharides	59-56-3	1	886031	898302	1.09515e+06	1.94281e+06	2.1075e+06	2.31334e+06	1.16149	0.00168228	2.21	1.14404	up
mws4134	C20H32N6O12S2	Oxiglutatione	Amino acids and derivatives	Amino acids and derivatives	27025-41-8	1	614378	421954	421877	162331	182906	175146	1.15085	0.0386009	0.356864	-1.48655	down
pme0264	C10H14N2O5	Thymidine	Nucleotides and derivatives	Nucleotides and derivatives	50-89-5	1	916000	1.49484e+06	878073	5.38383e+06	2.86061e+06	4.23632e+06	1.11198	0.0440308	3.7948	1.92402	up
Jmwn002494	C15H18O8	(2E)-3-[4-(β-D-glucopyranoside)-phenylacrylic]-acid	Phenolic acids	Phenolic acids	-	3	1.6927e+06	1.66189e+06	1.91372e+06	623540	582519	622382	1.18266	0.00388135	0.347064	-1.52673	down
HJN104	C21H22O13	Dihydromyricetin-3-O-glucoside	Flavonoids	Flavanonols	-	2	560860	552590	465723	1.05746e+06	1.06368e+06	1.2096e+06	1.16536	0.00136798	2.10917	1.07667	up
Lskp211385	C20H20O6	(-)-dihydrosesamin	Lignans and Coumarins	Lignans	-	3	31514.7	30096.7	40496	5928.55	9675.39	4002.87	1.13244	0.00499111	0.192021	-2.38066	down
Lmhp007840	C27H52NO7P	LysoPC 19:2	Lipids	LPC	-	2	1.07092e+08	9.92129e+07	9.14062e+07	4.50545e+07	4.33693e+07	4.26135e+07	1.17955	0.00559634	0.440149	-1.18394	down
Zjmp102034	C26H28O12	ophiopogoside B	Flavonoids	Other Flavonoids	-	2	3.25928e+06	3.05371e+06	3.31717e+06	304096	158263	333259	1.16767	2.17526e-05	0.0826173	-3.59741	down
Zmgn000216	C2H7O4P	2-Hydroxyethylphosphonic acid	Organic acids	Organic acids	22987-21-9	3	7229.2	22827.1	15503.2	57184.2	61867.3	63575	1.08122	0.00396038	4.00853	2.00307	up
mws1060	C10H12N4O5	9-(Arabinosyl)hypoxanthine	Nucleotides and derivatives	Nucleotides and derivatives	7013-16-3	3	1.44359e+06	1.68791e+06	1.58317e+06	495118	610536	702032	1.15796	0.000543873	0.383417	-1.38301	down
pmp000436	C30H50O	13-Methyl-27-norolean-14-en-3-ol (Taraxerol)	Terpenoids	Triterpene	127-22-0	2	712066	1.08371e+06	729729	1.65604e+06	1.89497e+06	2.42376e+06	1.10071	0.0200678	2.36577	1.24231	up
MWStz063	C10H19NO	2-Ethyl-2,6,6-trimethylpiperidin-4-one	Alkaloids	Piperidine alkaloids	133568-79-3	2	7.70751e+06	7.53196e+06	8.09522e+06	3.17099e+06	3.708e+06	4.18658e+06	1.16013	0.000926829	0.474211	-1.0764	down
Lmsn012627	C30H46O4	2,3-Dihydroxyurs-12,18-dien-28-oic acid	Terpenoids	Triterpene	-	2	1.524e+06	1.58135e+06	1.53856e+06	5.14766e+06	5.32503e+06	5.63197e+06	1.18665	0.00118863	3.46791	1.79407	up
Hmcp009963	C11H18NO+	Candicine	Alkaloids	Phenolamine	6656-13-9	2	5.09705e+06	5.02894e+06	5.41756e+06	1.19044e+06	1.14641e+06	1.33096e+06	1.18502	0.000126845	0.23597	-2.08333	down
pmb2228	C27H56NO7P	LysoPC 19:0	Lipids	LPC	108273-88-7	3	1.31591e+07	1.24597e+07	1.2516e+07	5.65514e+06	5.60034e+06	5.49745e+06	1.18658	0.000646007	0.439307	-1.1867	down
Lhwp110301	C30H46O4	19-Hydroxy-2-(hydroxymethyl)-A(1)-norursa-2,12-dien-28-oic acid (Coleonolic acid)	Terpenoids	Triterpene	-	1	8.30926e+06	4.78181e+06	9.07295e+06	3.39765e+06	3.30283e+06	2.92345e+06	1.05616	0.0853862	0.434214	-1.20352	down
Lmmn000774	C15H20O9	Dihydrocaffeoylglucose	Phenolic acids	Phenolic acids	-	3	1.46336e+06	1.56275e+06	1.75096e+06	570954	702661	693555	1.16702	0.00232923	0.411794	-1.28	down
MWSslk120	C11H13NO3	N-Acetyl-DL-phenylalanine	Amino acids and derivatives	Amino acids and derivatives	2901-75-9	3	1.14196e+06	1.02171e+06	1.04205e+06	419400	410667	515918	1.16812	0.000260453	0.41987	-1.25198	down
mws0572	C5H7N3O	5-Methylcytosine	Nucleotides and derivatives	Nucleotides and derivatives	554-01-8	2	139999	153763	151825	302069	301796	324083	1.1817	0.00021171	2.08253	1.05834	up
pmp001264	C16H35NO2	Hexadecylsphingosine	Lipids	Sphingolipids	-	3	2.84853e+07	2.93563e+07	2.74863e+07	1.16618e+07	1.09712e+07	1.00727e+07	1.1823	1.96388e-05	0.383295	-1.38347	down
Lmhp009349	C25H44NO7P	LysoPE 20:4(2n isomer)	Lipids	LPE	-	3	222400	207140	221080	107813	104529	97046.8	1.18152	0.000120098	0.47553	-1.07239	down
Lmsn010896	C30H46O6	23-Formyl-2,3,19-trihydroxyurs-12-en-28-oic acid (Pinfaensic acid)	Terpenoids	Triterpene	-	2	11089.4	10013.7	11402.2	28659.5	28844.4	30845	1.18294	0.000100333	2.71799	1.44254	up
mws0444	C7H7NO3	3-Aminosalicylic acid	Phenolic acids	Phenolic acids	570-23-0	3	111905	114143	115692	274883	292528	258446	1.18364	0.00336542	2.41663	1.273	up
Hmjp000461	C10H16O8	3-O-Glucoside-3-hydroxy-y-butyrolactone	Others	Lactones	-	3	104773	128728	24695	338589	369524	378866	1.00521	0.00645195	4.20991	2.07379	up
Hmgp002238	C23H24O12	Jaceosidin-7-O-Glucoside	Flavonoids	Flavones	25474-11-7	3	1.033e+06	1.04624e+06	1.25844e+06	341120	271532	300198	1.176	0.00520233	0.273498	-1.8704	down
pmp000440	C30H46O4	Uncargenin D	Terpenoids	Triterpene	-	3	794405	916211	1.00818e+06	2.86678e+06	3.07612e+06	2.8988e+06	1.17896	2.2705e-05	3.25206	1.70135	up
mws5042	C11H14N2O3	L-Glycyl-L-phenylalanine	Amino acids and derivatives	Amino acids and derivatives	721-66-4	2	2.23141e+06	2.48639e+06	1.92177e+06	4.71669e+06	5.08499e+06	5.33157e+06	1.16482	0.000319355	2.27925	1.18856	up
ML10180524	C9H13N3O5	Cytarabine	Nucleotides and derivatives	Nucleotides and derivatives	147-94-4	1	3.29836e+06	2.76671e+06	2.39146e+06	1.0885e+07	1.32014e+07	1.11558e+07	1.17377	0.00310835	4.16746	2.05917	up
MWSmce183	C8H8O3	D-Mandelic acid	Organic acids	Organic acids	611-71-2	3	66315.5	63988.5	77526.9	13862.1	25192.7	19020.9	1.14441	0.000927124	0.279437	-1.83941	down
Lmcp002302	C12H17N5O5	N6-(2-Hydroxyethyl)adenosine	Nucleotides and derivatives	Nucleotides and derivatives	4338-48-1	1	889360	871720	973543	1.93384e+06	1.87659e+06	2.08711e+06	1.17938	0.000715169	2.15662	1.10877	up
MA10039641	C12H22O11	Lactobiose	Others	Saccharides	63-42-3	2	1.26444e+06	1.42338e+06	1.40754e+06	2.97075e+06	2.62009e+06	3.25801e+06	1.1669	0.00927297	2.1607	1.1115	up
Lssp210250	C19H18O10	1,5-dihydroxyxanthone-6-murine O-β-D-glucoside	Others	Saccharides	-	3	482817	226347	278684	67198.4	40042.8	13849.4	1.07795	0.0611673	0.12258	-3.0282	down
Hmdn006566	C30H48O3	3,4-Open loop-lupine-4(23),20(29)-diene-24-hydroxy-3-carboxylic acid	Terpenoids	Triterpene	-	3	55105.7	44269.2	58926.5	192363	108086	100305	1.06297	0.108193	2.53158	1.34004	up
pmb2987	C24H24O11	Acacetin-7-O-(6''-O-acetyl)glucoside	Flavonoids	Flavones	-	3	205696	208624	237054	27328.2	30606.4	29970.5	1.18609	0.00260179	0.134953	-2.88947	down
Cmmp006152	C29H44O5	Norarjunolic acid	Terpenoids	Triterpene	60393-90-0	2	431753	477861	591670	1.32219e+06	1.27531e+06	1.18137e+06	1.16209	0.000302772	2.51709	1.33175	up
Lszp210002	C30H48O5	3,19,23-Trihydroxyurs-12-en-28-oic acid (Barbinervic acid)	Terpenoids	Triterpene	-	2	1.02848e+06	1.16918e+06	1.20978e+06	5.20088e+06	4.92485e+06	5.93197e+06	1.18256	0.0040072	4.71254	2.2365	up
Lmgp000796	C8H7NO2	4-Hydroxymandelonitrile	Alkaloids	Phenolamine	13093-65-7	3	359449	322846	243419	139200	122532	154405	1.12468	0.0312283	0.44953	-1.15351	down
pmb0962	C10H22N2O4	L-Lysine-Butanoic Acid	Amino acids and derivatives	Amino acids and derivatives	80407-71-2	3	606900	576080	625104	311489	204897	280691	1.13487	0.00316052	0.44084	-1.18167	down
pmb0863	C24H46NO7P	LysoPC 16:2(2n isomer)	Lipids	LPC	-	1	4.5833e+06	4.71759e+06	4.48857e+06	1.51257e+06	1.47605e+06	1.40313e+06	1.18663	3.95277e-05	0.318486	-1.6507	down
Lmzn006169	C30H48O4	3,19-Dihydroxyurs-12-en-28-oic acid (Pomolic acid)	Terpenoids	Triterpene	13849-91-7	2	1.63633e+06	1.54999e+06	1.47641e+06	3.87509e+06	3.9042e+06	3.87355e+06	1.18543	0.000226426	2.49914	1.32143	up
Lmsn009824	C30H48O6	2,3,19,23-Tetrahydroxyolean-12-en-28-oic acid	Terpenoids	Triterpene	55306-03-1	1	236765	250119	259293	1.24015e+06	818699	1.05181e+06	1.17054	0.022826	4.1688	2.05963	up
Hmgp002036	C22H22O12	Nepetin-7-O-glucoside(Nepitrin)	Flavonoids	Flavones	569-90-4	3	196839	193443	194229	65020	70022.2	75732.6	1.18355	0.000191829	0.360601	-1.47153	down
mws4516	C5H7NO3	Pyroglutamic acid	Amino acids and derivatives	Amino acids and derivatives	4042-36-8	2	3.34194e+06	3.11954e+06	3.06642e+06	1.45126e+06	1.74647e+06	1.42986e+06	1.16703	0.000304219	0.485688	-1.0419	down
pmb2221	C18H39NO3	4-Hydroxysphinganine	Lipids	Sphingolipids	554-62-1	3	8.31235e+06	1.00249e+07	1.08812e+07	4.658e+06	5.66114e+06	4.1025e+06	1.12269	0.0088129	0.493579	-1.01865	down
MWSslk081	C20H20O4	Bavachin	Flavonoids	Flavanones	19879-32-4	3	19102.1	22083	40491.2	112240	130190	100826	1.12939	0.00164483	4.20264	2.0713	up
Zjyp101820	C31H50O4	Irisgemanical C	Terpenoids	Triterpene	-	2	85809	53031.8	98589	198002	194919	197486	1.10366	0.0127114	2.48666	1.31421	up
Zmjp012331	C30H48O3	Lupa-12,20(29)-diene-3,27,28-triol (Oleanderol)	Terpenoids	Triterpene	114906-01-3	2	325027	322630	260696	7.1032e+06	7.38249e+06	7.38976e+06	1.18666	9.35194e-05	24.0826	4.58992	up
Cmyp005062	C20H22O9	Salireposide	Phenolic acids	Phenolic acids	16955-55-8	3	418233	402029	452692	151700	125995	147982	1.17874	0.000416422	0.334401	-1.58035	down
Smmp009889	C20H26O5	Rosmanol	Terpenoids	Ditepenoids	80225-53-2	2	106950	104317	109083	1.13265e+06	1.15081e+06	1.15397e+06	1.18783	2.01688e-05	10.7302	3.42361	up
pme0224	C12H13NO2	Indole-3-butyric acid	Alkaloids	Plumerane	133-32-4	3	24375	23189.7	16939.1	65310.3	59901.6	58301.6	1.15909	0.000233553	2.845	1.50843	up
pmn001468	C19H26O13	Sibiricose A3	Phenolic acids	Phenolic acids	139726-39-9	2	571114	585997	479528	289833	291901	229355	1.14169	0.00416164	0.495582	-1.01281	down
Jmcp009989	C15H22O2	pterodontic acid	Terpenoids	Sesquiterpenoids	185845-89-0	2	1.14503e+06	1.13938e+06	1.20511e+06	2.84513e+06	2.98719e+06	2.76163e+06	1.18537	0.000601442	2.46279	1.30029	up
zjmp120216	C30H46O4	11-Hydroxy-3-oxours-12-en-28-oic acid	Terpenoids	Triterpene	-	2	1.32447e+06	746765	798573	3.52461e+06	3.55389e+06	3.66628e+06	1.14758	0.00337901	3.74408	1.90461	up
Qmgp102504	C20H17N3O2	Angustoline	Alkaloids	Plumerane	40041-95-0	1	1.19701e+07	1.31651e+07	1.31459e+07	4.84575e+06	4.28891e+06	5.19196e+06	1.17782	0.000185422	0.374248	-1.41793	down
Lmwp102906	C26H30O8	Limonin	Terpenoids	Triterpene	1180-71-8	3	379938	507485	404930	1.61008e+06	1.86106e+06	1.98273e+06	1.1749	0.00289744	4.22011	2.07728	up
MWSmce539	C18H34O4	Dibutyl sebacate	Lipids	Free fatty acids	109-43-3	3	128389	155844	125782	50057	45105.2	63923.1	1.14953	0.00378824	0.387999	-1.36588	down
Hmln003092	C29H36O15	Isoforsythoside A	Phenolic acids	Phenolic acids	1357910-26-9	3	44001.7	35075.4	58844.9	227564	189671	165110	1.15459	0.00788438	4.22228	2.07802	up
Lmmn003663	C14H18O9	5-Glucosyloxy-2-Hydroxybenzoic acid methyl ester	Phenolic acids	Phenolic acids	-	3	306959	343036	268509	18542.3	29076	20904.8	1.18015	0.00494	0.0746029	-3.74463	down
MWSHY0189	C21H20O10	Apigenin-7-O-glucoside(Cosmosiin)	Flavonoids	Flavones	578-74-5	3	232641	188321	204791	125363	72712.9	79483.9	1.09129	0.00616169	0.443561	-1.1728	down
pme2266	C10H16N2O3S	Biotin	Others	Vitamin	58-85-5	1	9.00115e+06	9.07032e+06	8.93696e+06	4.52556e+06	4.72555e+06	3.89654e+06	1.17272	0.00240699	0.486798	-1.0386	down
Lmhp007598	C27H52NO7P	LysoPC 19:2(2n isomer)	Lipids	LPC	-	2	8.2133e+07	8.05118e+07	8.41373e+07	4.14269e+07	4.25032e+07	3.86658e+07	1.18336	1.24956e-05	0.496778	-1.00933	down
Smhn005674	C20H24O9	Fortuneanoside C	Phenolic acids	Phenolic acids	-	2	3.62825e+06	4.29269e+06	4.81793e+06	36327.7	266243	277668	1.10507	0.00519485	0.0455487	-4.45645	down
mws0906	C16H22O8	Coniferin	Phenolic acids	Phenolic acids	531-29-3	2	1.3781e+06	1.32113e+06	1.27941e+06	429836	585926	511023	1.16722	0.000302889	0.383746	-1.38178	down
Lmsp013238	C30H46O3	3-Hydroxy-urs-11-en-28,13-lactone	Terpenoids	Triterpene	-	3	46493.6	45033.5	56860	220951	281925	265475	1.17842	0.00597798	5.17802	2.3724	up
Lafp007563	C15H22O	Costal	Terpenoids	Sesquiterpenoids	-	1	3.2875e+07	3.29601e+07	3.02627e+07	9.31152e+06	8.78614e+06	1.00782e+07	1.18412	0.000336418	0.2932	-1.77004	down
Zmsp001834	C8H8O4	2,6-Dimethoxy-1,4-benzoquinone	Quinones	Quinones	530-55-2	3	178767	179672	192519	85715.8	76253.4	108925	1.13799	0.00407901	0.491678	-1.02421	down
MWS201400	C16H21N3O3	Val-Trp	Amino acids and derivatives	Amino acids and derivatives	24587-37-9	2	116410	145245	124434	432067	381512	433594	1.17775	0.000707883	3.23027	1.69166	up
Ymjm000100	C30H44O4	24-Hydroxy-3-oxooleana-11,13(18)-dien-28-oic acid	Terpenoids	Triterpene	-	2	3.18707e+06	3.53301e+06	3.08788e+06	6.6528e+06	6.64397e+06	6.54092e+06	1.17999	0.000863909	2.02261	1.01622	up
NK10253223	C8H9NO3	2-Amino-3-methoxybenzoic acid	Phenolic acids	Phenolic acids	3177-80-8	2	1.80526e+06	1.77097e+06	1.83325e+06	731712	751237	814855	1.18425	1.17395e-05	0.424774	-1.23523	down
pme2651	C21H28N7O17P3	NADP (Nicotinamide adenine dinucleotide phosphate)	Nucleotides and derivatives	Nucleotides and derivatives	53-59-8	3	25056.5	18546.6	33937	6830.2	14537.1	10292.4	1.01389	0.0561501	0.408302	-1.29229	down
Wagp005813	C25H28O12	5-Hydroxy-7,8,2',3'-Tetramethoxyflavone 5-Glucoside	Flavonoids	Flavones	-	2	530526	877192	517866	235257	188580	253503	1.11066	0.0679416	0.351758	-1.50734	down
pmb0142	C9H8O3	Caffeic aldehyde	Phenolic acids	Phenolic acids	141632-15-7	3	539841	672085	511819	230096	195451	190650	1.16482	0.0132825	0.357476	-1.48408	down
pme3732	C9H13N3O5	Cytidine	Nucleotides and derivatives	Nucleotides and derivatives	65-46-3	2	644471	630587	574743	2.6576e+06	2.24238e+06	2.89973e+06	1.18018	0.00860438	4.21651	2.07605	up
Lmsn010604	C30H46O6	2,3,19-Trihydroxyurs-12-en-23-formyl-28-oic Acid	Terpenoids	Triterpene	-	2	72100	85110.1	81638.1	20063.2	18718.1	18178.2	1.18403	0.00351331	0.238476	-2.06808	down
Lmzp003694	C26H32O8	Obacunoic acid	Terpenoids	Triterpene	751-29-1	3	159661	179589	126849	476318	309796	339038	1.11105	0.0410935	2.41398	1.27141	up
pme3967	C12H17N5O5	2-(Dimethylamino)guanosine	Nucleotides and derivatives	Nucleotides and derivatives	2140-67-2	1	855992	976892	948173	2.03264e+06	1.7981e+06	2.15678e+06	1.17041	0.00509849	2.15297	1.10633	up
Qmfp122220	C30H48O4	Ilelatifol D	Terpenoids	Triterpene	338744-15-3	1	520948	506343	588661	3.56846e+06	3.16278e+06	2.56309e+06	1.17909	0.0122832	5.75161	2.52397	up
Zbzp007301	C18H28O3	2-Methoxy-6-undecyl-1,4-benzoquinone	Quinones	Quinones	-	1	368218	98389.4	373770	1.83319e+06	1.97748e+06	1.97313e+06	1.09358	0.000511128	6.88238	2.78291	up
Zmdn006016	C20H24O6	Burselignan	Lignans and Coumarins	Lignans	-	2	34687	29099.5	29280.9	87725.2	94790.3	101309	1.17838	0.000924625	3.04967	1.60865	up
Lmyn006221	C33H60O14	Gingerglycolipid C	Lipids	Glycerol ester	-	2	1.19779e+06	905340	1.17644e+06	458824	313365	501607	1.11874	0.00680762	0.388402	-1.36438	down
MWSCX018	C18H16O6	isoamericanin A	Phenolic acids	Phenolic acids	-	3	118675	122791	120547	21217.8	34279.4	45145.2	1.1275	0.0051597	0.278008	-1.8468	down
pmb1912	C20H23N7O7	10-Formyltetrahydrofolic Acid	Alkaloids	Alkaloids	2800-34-2	1	5.89912e+06	5.80603e+06	5.76175e+06	1.33808e+07	1.10643e+07	1.229e+07	1.17517	0.0104662	2.10313	1.07254	up
Lmsn000381	C12H22O11	D-Maltose	Others	Saccharides	69-79-4	1	1.51604e+06	1.47557e+06	1.29123e+06	2.92848e+06	2.94217e+06	3.62709e+06	1.16089	0.011713	2.21763	1.14902	up
Lmhp002001	C14H20N2O3	L-Valyl-L-Phenylalanine	Amino acids and derivatives	Amino acids and derivatives	3918-92-1	1	342665	301914	336898	698223	686001	688901	1.18122	0.000555014	2.11225	1.07878	up
Lmjp002906	C22H22O12	Rhamnetin-3-O-Glucoside	Flavonoids	Flavonols	27875-34-9	3	230164	236408	228354	62431.1	63070	103684	1.13944	0.00629609	0.329798	-1.60035	down
Lmjp003295	C22H22O12	6-Methoxykaempferol-3-O-glucoside	Flavonoids	Flavonols	63422-27-5	3	230164	236408	228354	62431.1	63070	103684	1.13944	0.00629609	0.329798	-1.60035	down
pmp000266	C30H48O4	3,19-Dihydroxyolean-12-en-28-oic acid	Terpenoids	Triterpene	-	3	96247.2	86221.1	76716.1	247725	300474	299982	1.17383	0.00436199	3.2725	1.71039	up
Zmzn000079	C4H9O7P	D-Erythrose-4-phosphate	Others	Saccharides	585-18-2	2	238663	260366	227744	1.03929e+06	856300	980152	1.18208	0.00455258	3.95687	1.98436	up
Hmgp002121	C31H28O13	Hispidulin-7-O-(6''-O-p-Coumaroyl)Glucoside	Flavonoids	Flavones	-	3	28319.4	28907.9	37684.9	117693	105455	62261.9	1.10136	0.0593053	3.00709	1.58837	up
pmn001370	C32H42O16	Pinoresinol-4,4'-O-di-O-glucoside	Lignans and Coumarins	Lignans	63902-38-5	2	78941.2	74021.1	79937.5	28625.7	35149	29075.9	1.17474	8.50531e-05	0.398672	-1.32673	down
Lmhp001670	C11H22N2O3	L-Valyl-L-Leucine	Amino acids and derivatives	Amino acids and derivatives	3989-97-7	2	950244	923144	775125	3.49914e+06	3.60696e+06	3.33872e+06	1.18224	2.7782e-05	3.94366	1.97953	up
mws0655	C8H10NO6P	Pyridoxal-5'-phosphate	Others	Vitamin	54-47-7	3	43625.5	49118.5	78081	115038	120905	123385	1.07865	0.0230017	2.10349	1.07278	up
MWSmce689	C19H32O2	Methyl linolenate	Lipids	Free fatty acids	301-00-8	2	1.93017e+07	1.98995e+07	2.39532e+07	5.06894e+06	4.18175e+06	5.71025e+06	1.17345	0.00486234	0.236895	-2.07768	down
MWSHY0047	C18H16O5	5,7,4'-Trimethoxyflavone	Flavonoids	Flavones	5631-70-9	3	314440	280704	270836	97500	89150.9	95897.9	1.18255	0.00351511	0.326276	-1.61583	down
mws0044	C15H12O7	Taxifolin(Dihydroquercetin)	Flavonoids	Flavanonols	480-18-2	2	72073.1	58812.1	68075.1	180066	224430	205115	1.17324	0.00518551	3.06399	1.61541	up
pme1194	C9H13N3O4	2'-Deoxycytidine	Nucleotides and derivatives	Nucleotides and derivatives	951-77-9	3	278629	192697	191162	643582	670398	420164	1.10061	0.0338213	2.61762	1.38826	up
Zmjn003003	C9H10O4	3,4-Dimethoxybenzoic acid; Veratric acid	Phenolic acids	Phenolic acids	93-07-2	3	21524.7	23421.6	29043.4	58615.5	49866.4	64188.1	1.14635	0.00563028	2.3337	1.22262	up
Lmhp001461	C11H20N2O3	L-Prolyl-L-Leucine	Amino acids and derivatives	Amino acids and derivatives	52899-07-7	2	1.2644e+06	1.21595e+06	1.24502e+06	5.02686e+06	5.41377e+06	4.58289e+06	1.18485	0.00393623	4.03276	2.01177	up
Lhwp110126	C30H48O4	3-Epialphitolic acid	Terpenoids	Triterpene	-	3	520712	376662	672733	2.20487e+06	1.61503e+06	2.83417e+06	1.13056	0.0343967	4.23797	2.08337	up
Lmhp009802	C25H46NO7P	LysoPE 20:3(2n isomer)	Lipids	LPE	-	3	78707.4	75648.1	100026	33431.6	45483.7	43240.4	1.12114	0.015412	0.480206	-1.05827	down
Lmsn011870	C36H58O11	Nigaichigoside F1	Terpenoids	Triterpene Saponin	95262-48-9	1	51948.4	43695.2	44553.9	122272	100975	98310.8	1.1624	0.00918173	2.2936	1.19761	up
Zmpn002553	C15H16O9	Cichoriin	Lignans and Coumarins	Coumarins	531-58-8	3	327323	274638	300616	137105	146378	131790	1.17439	0.00557671	0.460097	-1.11999	down
Qmdp112410	C21H36O3	Vitetrifolin H	Terpenoids	Ditepenoids	-	1	251389	302403	293855	121876	124862	111158	1.17366	0.0062744	0.422223	-1.24392	down
pmf0256	C6H14O	3-Methyl-1-pentanol	Others	Saccharides	589-35-5	3	32322.7	38745.6	41229	14776.6	10742.1	16737.1	1.13583	0.00312003	0.376285	-1.4101	down
Zmhn002334	C16H20O9	6-O-Feruloyl-β-D-glucose	Phenolic acids	Phenolic acids	137887-25-3	3	1.29412e+06	1.22907e+06	895810	323984	374586	276871	1.15751	0.0180766	0.285301	-1.80944	down
pmb0296	C21H40O4	1-Oleoyl-Sn-Glycerol	Lipids	Glycerol ester	129784-87-8	2	3.55489e+06	3.58998e+06	4.3531e+06	1.57074e+06	1.17703e+06	1.77574e+06	1.13934	0.00292893	0.393417	-1.34587	down
pmb0766	C21H15N3O5	Azoxystrobin acid	Alkaloids	Alkaloids	1185255-09-7	3	150929	167463	156124	47014.7	46429.6	56255.4	1.17949	0.000142549	0.315478	-1.66439	down
pmn001695	C16H20O10	Trihydroxycinnamoylquinic acid	Phenolic acids	Phenolic acids	-	1	1.65798e+06	1.51144e+06	1.25528e+06	119687	138488	115705	1.1842	0.00734545	0.0844986	-3.56493	down
Lmsn000363	C16H22O7	Raspberryketone glucoside	Phenolic acids	Phenolic acids	38963-94-9	3	66637.9	59068.2	46975.9	280100	225586	246880	1.17274	0.0031103	4.3581	2.1237	up
pmp000179	C25H28O13	Andrographidine F	Flavonoids	Flavanones	113963-42-1	2	999928	1.10417e+06	910468	271902	277418	338006	1.17555	0.00264062	0.294346	-1.76442	down
Zmjp010858	C30H46O3	Kanerocin	Terpenoids	Triterpene	-	2	812812	829662	912912	2.64808e+06	2.89241e+06	2.62619e+06	1.18389	0.000714264	3.19587	1.67621	up
Cmyp007180	C11H16O2	Dihydroactinidiolide	Others	Lactones	17092-92-1	1	3.6244e+06	3.52965e+06	2.85047e+06	1.50166e+06	1.45365e+06	1.49037e+06	1.16685	0.0165912	0.444367	-1.17018	down
pmp000263	C30H46O3	3-Hydroxyurs-12,19-dien-28-oic acid (Sanguisorbigenin)	Terpenoids	Triterpene	-	2	1.10514e+06	737259	959116	2.31524e+06	1.9522e+06	1.96299e+06	1.13041	0.00213259	2.22396	1.15313	up
Wmmp000180	C30H48O4	3,23-Dihydroxylup-20(29)-en-28-oic acid (Oplopanaxogenin C)	Terpenoids	Triterpene	161984-22-1	2	51295.2	61603.3	27098.3	208627	232259	241852	1.13519	0.000221145	4.87681	2.28594	up
Zbzp007397	C11H16O2	5,6,7,7a-tetrahydro-4,4,7a-trimethyl-2(4H)-benzofuranone	Others	Others	15356-74-8	1	2.94769e+06	2.87523e+06	2.68916e+06	1.31981e+06	1.27061e+06	1.18883e+06	1.18183	0.000407702	0.443986	-1.17141	down
MWSHY0106	C15H10O8	Myricetin	Flavonoids	Flavonols	529-44-2	3	319726	300241	207592	121044	140821	113165	1.10914	0.0424085	0.453177	-1.14185	down
Lmhp112042	C21H38O4	1-Linoleoylglycerol	Lipids	Glycerol ester	2277-28-3	1	169340	187086	205890	99654	89799.4	81732	1.15997	0.00415671	0.482264	-1.0521	down
Lhfp110337	C15H22O2	Bakkenolide A	Terpenoids	Sesquiterpenoids	19906-72-0	2	793691	787327	779731	1.79441e+06	1.81904e+06	1.80495e+06	1.18776	6.13461e-07	2.2952	1.19862	up
pmp001265	C24H49NO8	2-Amino-4-dihydroxy octadecyl galactoside	Alkaloids	Alkaloids	-	3	207509	190458	160561	451708	504234	433478	1.16649	0.000871601	2.48764	1.31478	up
pmb3012	C22H22O11	Chrysoeriol-7-O-glucoside	Flavonoids	Flavones	19993-32-9	3	165418	107252	74088.1	252122	315283	359740	1.06441	0.00979326	2.67375	1.41887	up
pmp000529	C30H46O4	21,23:24,25-Diepoxy-21-hydroxylanost-7-en-3-one (Melianone)	Terpenoids	Triterpene	6553-27-1	2	825668	677679	877892	2.1885e+06	3.33237e+06	2.1086e+06	1.14054	0.0446559	3.20399	1.67987	up
Lmjp003722	C20H22O7	2'-Hydroxy-3,4,5,4',6'-pentamethoxychalcone	Flavonoids	Chalcones	-	3	158899	137197	186604	80309.9	80805.2	70253.2	1.14584	0.0228474	0.479321	-1.06094	down
pmb0426	C13H18N2O	N,N-Dimethyl-5-methoxytryptamine	Alkaloids	Plumerane	1019-45-0	3	64154.2	54634.1	111715	24785.9	17975.4	25161.4	1.09885	0.0892927	0.294671	-1.76282	down
Lmqp012453	C30H48O2	3-Hydroxyurs-12-en-28-aldehyde (Ursolaldehyde)	Terpenoids	Triterpene	-	2	104844	136843	105061	774164	805791	892329	1.18207	0.00120111	7.12989	2.83388	up
Zjmp102710	C30H46O4	3-Hydroxy-29(or30)-al-olean-12-en-28-oic acid	Terpenoids	Triterpene	-	2	383957	678119	715968	1.59279e+06	1.42806e+06	1.76892e+06	1.10013	0.00225183	2.69384	1.42967	up
pmb0885	C18H26O3	4-Oxo-9Z,11Z,13E,15E-Octadecatetraenoic Acid	Lipids	Free fatty acids	-	3	52989.2	32900.1	45254.7	17744.8	15328.8	18747.3	1.12648	0.0420937	0.395145	-1.33955	down
MWSmce632	C10H10O4	Vanillin acetate	Phenolic acids	Phenolic acids	881-68-5	3	936150	955378	769053	383263	390208	422229	1.16718	0.0118019	0.449413	-1.15389	down
Zmgp003655	C20H24O4	5-hydroxy-1-phenyl-7-(4-hydroxy-3-methoxyphenyl)-3-heptanone	Others	Ketone compounds	-	2	80909.2	93155.9	123781	23517.2	28136.7	37864.7	1.13488	0.0230534	0.300553	-1.73431	down
Lmbn003970	C18H34O5	9,12,13-TriHOME; 9(S),12(S),13(S)-Trihydroxy-10(E)-octadecenoic acid	Lipids	Free fatty acids	97134-11-7	2	1.53735e+07	1.90308e+07	1.80681e+07	6.54612e+06	4.72472e+06	9.20625e+06	1.096	0.00363106	0.390245	-1.35755	down
Smgp004575	C21H20O12	Quercetin-5-O-β-D-glucoside	Flavonoids	Flavonols	-	3	113090	148671	114251	371084	408480	395486	1.17222	7.86331e-05	3.12504	1.64387	up
MWSHY0046	C21H20O12	Quercetin-3-O-glucoside (Isoquercitrin)	Flavonoids	Flavonols	482-35-9	3	113090	148671	114251	371084	408480	395486	1.17222	7.86331e-05	3.12504	1.64387	up
Zmjp000624	C8H9NO3	Pyridoxal	Others	Vitamin	66-72-8	3	1.33124e+06	792407	1.09125e+06	637568	353849	326148	1.03288	0.0345388	0.409831	-1.2869	down
pme2117	C10H15N5O10P2	Adenosine 5'-diphosphate	Nucleotides and derivatives	Nucleotides and derivatives	58-64-0	3	148091	269384	262779	101868	74221.6	116520	1.03005	0.0703779	0.430147	-1.2171	down
pmb0772	C19H18N2O2	N-Cinnamoylserotonin	Alkaloids	Plumerane	-	3	245909	201631	231741	105559	104907	122474	1.16064	0.00539707	0.490136	-1.02875	down
Lmmp007480	C15H12O4	2,4,4'-trihydroxychalcone	Flavonoids	Chalcones	-	3	131096	168272	140137	31512	39425	35479.3	1.17674	0.00797088	0.242128	-2.04616	down
pmb2792	C18H30O3	13-Hydroxy-6,9,11-octadecatrienoic acid	Lipids	Free fatty acids	74784-20-6	3	11175.1	16691.1	12317.1	3671.54	5143.7	4759.69	1.14048	0.0276271	0.337825	-1.56565	down
Lssp210352	C26H40O10	Pierisfomoside D	Others	Saccharides	-	3	54661	43154.8	73951.9	235894	281468	301519	1.16054	0.00269888	4.76737	2.25319	up
pmp000251	C12H16O4	E-6,7-Dihydroxydihydroligustilide	Others	Lactones	-	2	181712	207044	167508	44442.3	42000.3	67113.6	1.15365	0.00116566	0.276049	-1.857	down
MWS201434	C12H20N4O3	Ile-His	Amino acids and derivatives	Amino acids and derivatives	97284-12-3	2	23033.6	50767.5	44055.5	122832	92919	126537	1.07435	0.00612994	2.90428	1.53818	up
Lmzp002365	C22H24O11	Hesperetin-7-O-glucoside	Flavonoids	Flavanones	31712-49-9	3	168192	76895.1	147288	622364	524255	614541	1.13167	0.000440515	4.48846	2.16622	up
Lmcp010284	C30H50O2	13-Methyl-27-norurs-14-ene-3,28-diol (Tamarixol)	Terpenoids	Triterpene	119708-41-7	3	23138.4	33979.4	33212.6	254782	182833	201752	1.17286	0.0119074	7.07808	2.82336	up
Lhnp110101	C30H48O4	3,20-Dihydroxyurs-21-en-28-oic acid (Oleanderic acid)	Terpenoids	Triterpene	-	1	642181	635173	511420	3.27876e+06	4.04036e+06	3.81296e+06	1.18121	0.00410023	6.2233	2.63768	up
Smnp004072	C22H24O10	8-O-methyl-7-hydroxyaloin B	Quinones	Anthraquinone	-	2	158850	55104	56981.5	800943	592563	633127	1.12604	0.00365288	7.48014	2.90307	up
Qmyp081701	C20H30O4	13-Epipreleoheterin	Terpenoids	Ditepenoids	-	2	314708	313834	245667	116301	102932	146507	1.13702	0.00646001	0.418366	-1.25716	down
pme2459	C21H20O11	Luteolin-7-O-glucoside (Cynaroside)	Flavonoids	Flavones	5373-11-5	2	259267	192487	179433	614638	541165	531415	1.15404	0.000629011	2.67309	1.41851	up
MWSmce265	C14H14O4	Decursinol	Lignans and Coumarins	Coumarins	23458-02-8	3	68920.1	105237	56094.5	30716	31028.4	39391.1	1.05848	0.0947495	0.439239	-1.18692	down
HJAP134	C27H32O14	Pinocembrin-7-O-sophoroside	Flavonoids	Flavanones	-	3	5259.2	8791.37	5397.07	834283	640291	775039	1.18445	0.00589265	115.675	6.85394	up
Lmjp003044	C22H22O12	Isorhamnetin-3-O-Glucoside	Flavonoids	Flavonols	5041-82-7	3	247812	209454	200497	121691	57725.6	120055	1.01391	0.0126266	0.455288	-1.13515	down
MWSHY0037	C15H12O4	Isoliquiritigenin	Flavonoids	Chalcones	961-29-5	3	146778	126080	116924	39176.2	29502	27112.9	1.16804	0.00319543	0.245755	-2.02471	down
MWS0435	C8H9NO2	Acetaminophen	Alkaloids	Phenolamine	103-90-2	3	120359	121557	115580	31191.9	39091.4	26786.9	1.17163	0.000237184	0.271528	-1.88083	down
Zbqn008164	C30H46O4	Rubiarbonone E	Terpenoids	Triterpene	-	2	495795	426852	426430	1.30196e+06	1.37663e+06	940442	1.14841	0.0273679	2.6826	1.42363	up
Lmzp003012	C18H18O6	3-Hydroxy-4',5,7-Trimethoxyflavanone	Flavonoids	Flavanonols	76792-94-4	2	994753	1.07342e+06	981283	453446	468272	269027	1.11241	0.00414621	0.390478	-1.35669	down
MWS0559	C6H10O5	1,6-anhydro-β-D-glucose	Others	Saccharides	498-07-7	2	87209.7	107780	108690	245496	188942	187143	1.13149	0.0209416	2.04683	1.03339	up
Lmnp002584	C28H32O16	Hispidulin-8-C-(2''-O-glucosyl)glucoside	Flavonoids	Flavones	-	3	578742	464761	449075	181456	186920	101710	1.11769	0.00367293	0.314949	-1.66681	down
pme2743	C10H11NO3	N-Phenylacetylglycine	Amino acids and derivatives	Amino acids and derivatives	500-98-1	1	4307.87	3832.68	3746.6	1.06375e+06	977184	1.02679e+06	1.18775	0.000605282	258.07	8.01162	up
Lmbp002962	C10H8O5	Isofraxetin	Lignans and Coumarins	Coumarins	50656-75-2	3	93132.5	140619	128861	67508.3	57659	51518.4	1.09646	0.0385848	0.487258	-1.03724	down
Cmqp003383	C11H11NO3	Gentianamine	Alkaloids	Pyridine alkaloids	22952-54-1	2	32849.5	24246.1	60020	281837	261004	238993	1.14542	0.000194866	6.67575	2.73893	up
Lssp210311	C30H46O3	3-Hydroxylup-12(13),20(29)-diene-28-oic acid	Terpenoids	Triterpene	-	3	7313.56	16794.8	19403.4	110321	67303.2	76095.6	1.11386	0.0262169	5.83108	2.54376	up
Yshs000050	C30H46O3	Lupane-20(29)-en-3-on-28-oic acid	Terpenoids	Triterpene	-	2	347786	365762	402854	1.58523e+06	1.83409e+06	1.67251e+06	1.18401	0.00204868	4.56092	2.18933	up
Lckn000316	C30H44O5	picfeltarraegenin I	Phenolic acids	Phenolic acids	82145-63-9	2	9	9	9	81596.8	78148.9	128812	1.18722	0.0276825	10687.3	13.3836	up
Zmrp110404	C30H48O3	3-Hydroxyurs-12-en-24-oic acid (β-Boswellic acid)	Terpenoids	Triterpene	631-69-6	2	242643	256650	255637	785787	813548	854436	1.18631	0.000758919	3.25033	1.70059	up
Lmhp012042	C21H38O4	2-Linoleoylglycerol	Lipids	Glycerol ester	3443-82-1	1	200343	216966	220513	87147.6	89300.8	78684.1	1.18131	0.000353677	0.400006	-1.32191	down
Lmsn005704	C35H30O19	3-Hydroxyphloretin-4'-O-[4'',6''-O-(S)-HHDP]-β-D-glucoside	Flavonoids	Chalcones	-	3	853.58	544.971	1138.4	34117.8	21252	24521.5	1.17536	0.0215165	31.4911	4.97687	up
Smnp001863	C22H24O10	8-O-methyl-7-hydroxyaloin	Quinones	Anthraquinone	-	2	288980	313271	271417	764002	556772	596432	1.14766	0.0281415	2.19444	1.13385	up
Lmbp001216	C7H15NO2S	L-Dihomomethionine	Amino acids and derivatives	Amino acids and derivatives	34022-36-1	3	30353.4	37157	35411.2	84199.3	58017.5	77072.9	1.12463	0.0315131	2.13065	1.09129	up
pmp001119	C15H12O5	3,5-Dihydroxy-2,4-dimethoxy-9H-fluoren-9-one	Others	Ketone compounds	-	3	358652	372343	330603	143802	127457	133705	1.18149	0.00106272	0.381466	-1.39037	down
Lmtn002324	C19H28O11	Benzyl-(2''-O-glucosyl)glucoside	Phenolic acids	Phenolic acids	-	3	137327	126310	95826.7	29466.5	9509.89	25423.8	1.0989	0.00631281	0.179156	-2.48071	down
Zmjp003291	C27H30O15	Vitexin-2''-O-galactoside	Flavonoids	Flavones	-	3	144103	81024.9	106391	245730	294632	210475	1.07857	0.0121198	2.26484	1.17941	up
Lmgn002555	C8H14O4	2-Propylglutaric acid	Organic acids	Organic acids	32806-62-5	3	59904.3	90269.4	85126.4	23340	38792	30711.4	1.09733	0.0217699	0.394574	-1.34163	down
mws0052	C21H18O11	Baicalin	Flavonoids	Flavones	21967-41-9	3	970081	449782	1.09078e+06	132620	142984	112244	1.13209	0.0690094	0.154481	-2.6945	down
MWSHY0031	C21H18O11	Apigenin-7-O-glucuronide	Flavonoids	Flavones	29741-09-1	3	970081	449782	1.09078e+06	132620	142984	112244	1.13209	0.0690094	0.154481	-2.6945	down
pmp000980	C27H32O12	Maohuoside A	Flavonoids	Flavonols	128988-55-6	3	777155	790636	747631	124701	271698	134521	1.13099	0.00403014	0.229297	-2.12471	down
Lssp210157	C28H40O12	Taxacustin	Others	Others	-	2	381395	244037	436442	74099.8	62387.8	119421	1.11556	0.0334624	0.240997	-2.05291	down
Lmsp013456	C30H46O3	3-Hydroxytaraxastan-28,20-olide	Terpenoids	Triterpene	-	3	123708	161477	119965	561672	586220	474739	1.17221	0.0028737	4.00501	2.00181	up
Lmlp006175	C21H22O10	Isosalipurposide (Phlorizin Chalcone)	Flavonoids	Chalcones	4547-85-7	3	19106.5	107295	96633.1	1.95519e+06	1.37669e+06	1.59009e+06	1.12428	0.00990727	22.0682	4.4639	up
MWSmce331	C4H7NO2	Azetidine-2-carboxylic acid	Alkaloids	Alkaloids	2517-04-6	1	2.89081e+06	3.80468e+06	2.86343e+06	1.51794e+06	962995	1.52447e+06	1.10051	0.0114944	0.419023	-1.2549	down
MWSHY0130	C21H22O11	Taxifolin-7-O-rhamnoside	Flavonoids	Flavanonols	137592-12-2	3	298077	230726	199882	68608.9	47275.5	51525.6	1.15962	0.0190958	0.229743	-2.12191	down

## Sheet: Table S3
Table S3. List of DAMs from the comparison of Vec vs. MdSYP121 by KEGG enrichment analysis.
Kegg_pathway	ko_ID	Cluster_frequency	Metabolome_frequency	P-value
Nucleotide metabolism	ko01232	18 out of 86 20.9302325581395%	28 out of 364 7.69230769230769%	1.94827e-06
Purine metabolism	ko00230	13 out of 86 15.1162790697674%	23 out of 364 6.31868131868132%	0.000451234
alpha-Linolenic acid metabolism	ko00592	8 out of 86 9.30232558139535%	12 out of 364 3.2967032967033%	0.00156261
Pyrimidine metabolism	ko00240	11 out of 86 12.7906976744186%	20 out of 364 5.49450549450549%	0.00181852
Flavone and flavonol biosynthesis	ko00944	4 out of 86 4.65116279069767%	5 out of 364 1.37362637362637%	0.0120686
Phosphonate and phosphinate metabolism	ko00440	2 out of 86 2.32558139534884%	2 out of 364 0.549450549450549%	0.0553235
Linoleic acid metabolism	ko00591	7 out of 86 8.13953488372093%	16 out of 364 4.3956043956044%	0.0568226
Flavonoid biosynthesis	ko00941	6 out of 86 6.97674418604651%	13 out of 364 3.57142857142857%	0.0596563
Monobactam biosynthesis	ko00261	3 out of 86 3.48837209302326%	5 out of 364 1.37362637362637%	0.0881353
Caffeine metabolism	ko00232	2 out of 86 2.32558139534884%	3 out of 364 0.824175824175824%	0.140295
ABC transporters	ko02010	15 out of 86 17.4418604651163%	51 out of 364 14.010989010989%	0.190302
Arginine biosynthesis	ko00220	4 out of 86 4.65116279069767%	11 out of 364 3.02197802197802%	0.247264
Carbon fixation in photosynthetic organisms	ko00710	3 out of 86 3.48837209302326%	8 out of 364 2.1978021978022%	0.286402
Pentose phosphate pathway	ko00030	3 out of 86 3.48837209302326%	8 out of 364 2.1978021978022%	0.286402
Zeatin biosynthesis	ko00908	3 out of 86 3.48837209302326%	9 out of 364 2.47252747252747%	0.360433
Cysteine and methionine metabolism	ko00270	5 out of 86 5.81395348837209%	17 out of 364 4.67032967032967%	0.37246
Phenylalanine metabolism	ko00360	4 out of 86 4.65116279069767%	15 out of 364 4.12087912087912%	0.490012
Biosynthesis of amino acids	ko01230	12 out of 86 13.953488372093%	49 out of 364 13.4615384615385%	0.50168
Cyanoamino acid metabolism	ko00460	2 out of 86 2.32558139534884%	7 out of 364 1.92307692307692%	0.521714
Biotin metabolism	ko00780	1 out of 86 1.16279069767442%	3 out of 364 0.824175824175824%	0.555658

## Sheet: Table S4
Table S4. List of DAMs from the comparison of Vec-infected vs. MdSYP121-infected by KEGG enrichment analysis.
Kegg_pathway	ko_ID	Cluster_frequency	Metabolome_frequency	P-value
Starch and sucrose metabolism	ko00500	6 out of 68 8.82352941176471%	9 out of 364 2.47252747252747%	0.00183297
Flavone and flavonol biosynthesis	ko00944	4 out of 68 5.88235294117647%	5 out of 364 1.37362637362637%	0.0048547
Flavonoid biosynthesis	ko00941	6 out of 68 8.82352941176471%	13 out of 364 3.57142857142857%	0.0197863
Photosynthesis	ko00195	2 out of 68 2.94117647058824%	2 out of 364 0.549450549450549%	0.0344807
Nucleotide metabolism	ko01232	9 out of 68 13.2352941176471%	28 out of 364 7.69230769230769%	0.0554515
Pyrimidine metabolism	ko00240	7 out of 68 10.2941176470588%	20 out of 364 5.49450549450549%	0.0583977
Glucosinolate biosynthesis	ko00966	4 out of 68 5.88235294117647%	9 out of 364 2.47252747252747%	0.0667813
Galactose metabolism	ko00052	6 out of 68 8.82352941176471%	17 out of 364 4.67032967032967%	0.0758852
Biotin metabolism	ko00780	2 out of 68 2.94117647058824%	3 out of 364 0.824175824175824%	0.090869
Biosynthesis of cofactors	ko01240	14 out of 68 20.5882352941176%	54 out of 364 14.8351648351648%	0.100899
Tryptophan metabolism	ko00380	5 out of 68 7.35294117647059%	15 out of 364 4.12087912087912%	0.127434
Glycerolipid metabolism	ko00561	2 out of 68 2.94117647058824%	4 out of 364 1.0989010989011%	0.159988
Vitamin B6 metabolism	ko00750	3 out of 68 4.41176470588235%	8 out of 364 2.1978021978022%	0.172779
Sesquiterpenoid and triterpenoid biosynthesis	ko00909	1 out of 68 1.47058823529412%	1 out of 364 0.274725274725275%	0.186813
Terpenoid backbone biosynthesis	ko00900	1 out of 68 1.47058823529412%	1 out of 364 0.274725274725275%	0.186813
One carbon pool by folate	ko00670	1 out of 68 1.47058823529412%	2 out of 364 0.549450549450549%	0.339146
Phosphonate and phosphinate metabolism	ko00440	1 out of 68 1.47058823529412%	2 out of 364 0.549450549450549%	0.339146
Biosynthesis of secondary metabolites	ko01110	26 out of 68 38.2352941176471%	131 out of 364 35.989010989011%	0.383919
alpha-Linolenic acid metabolism	ko00592	3 out of 68 4.41176470588235%	12 out of 364 3.2967032967033%	0.394893
Carbon fixation in photosynthetic organisms	ko00710	2 out of 68 2.94117647058824%	8 out of 364 2.1978021978022%	0.458653

## Sheet: Table S5
Table S5. List of DAMs from the comparison of Vec-infected vs. MdSYP121-infected by K-Means clustering analysis.
Index	Formula	Compounds	Class I	Class II	CAS	Level	Vec1	Vec2	Vec3	Vec-infected1	Vec-infected2	Vec-infected3	MdSYP121-1	MdSYP121-2	MdSYP121-3	MdSYP121-infected-1	MdSYP121-infected-2	MdSYP121-infected-3
mws4074	C20H20O4	Glabranine	Flavonoids	Flavanones	41983-91-9	3	248825	279682	282260	62265.6	67161.3	36841.5	18903.4	26178	47806.2	104405	105580	90773.1
Zmtn001624	C10H7NO3	N-Acetylisatin	Alkaloids	Plumerane	574-17-4	2	1.98543e+07	1.86954e+07	1.85119e+07	1.49947e+07	1.37067e+07	1.48121e+07	4.03191e+07	4.23832e+07	3.85638e+07	4.53207e+07	4.37081e+07	4.38163e+07
mws0668	C10H12N4O6	Xanthosine	Nucleotides and derivatives	Nucleotides and derivatives	146-80-5	2	1.54639e+07	1.64619e+07	1.67577e+07	2.02297e+06	2.2083e+06	2.11961e+06	3.4165e+06	3.76535e+06	3.71619e+06	5.99295e+06	5.65975e+06	6.12159e+06
Hmsn003050	C37H58O12	Esculentoside D	Terpenoids	Triterpene Saponin	89808-50-4	2	31704.4	38310.4	31562.3	44889.8	48575.3	52770.7	285138	251641	258093	171105	165530	124229
MWS1839	C9H10O3	Ethylparaben	Phenolic acids	Phenolic acids	120-47-8	3	35481.6	30664.1	32067.6	11357.5	14440	15233.3	16085.2	11106	11181.3	18900.6	25258.5	24058
Lmsn009900	C30H46O6	1β-Hydroxy-2-oxopomolic acid	Terpenoids	Triterpene	217466-37-0	2	644720	642530	573170	527736	552462	485156	1.18865e+06	1.15412e+06	1.01855e+06	1.30098e+06	1.2841e+06	1.32126e+06
mws0597	C10H9NO3	5-Hydroxyindole-3-acetic acid	Alkaloids	Plumerane	54-16-0	2	398853	426264	370514	304991	331643	317135	758370	737623	752498	709310	796494	760139
Lmbn001609	C6H10O4	2-Acetyl-2-Hydroxybutanoic Acid	Organic acids	Organic acids	-	2	417627	455576	407069	171208	287129	290832	864413	753985	812082	704042	701148	686556
Hmqn004825	C18H30O3	Rabdosia acid A	Lipids	Free fatty acids	-	2	1.03635e+06	1.13871e+06	1.14685e+06	979924	944377	1.01432e+06	2.5471e+06	2.39038e+06	2.35274e+06	1.62837e+06	1.57514e+06	1.64627e+06
mws5041	C8H16N2O3	L-Glycyl-L-isoleucine	Amino acids and derivatives	Amino acids and derivatives	19461-38-2	3	4.67837e+06	5.23742e+06	4.82989e+06	2.7765e+06	2.63404e+06	2.6893e+06	6.40358e+06	6.53981e+06	6.32241e+06	7.8934e+06	7.35766e+06	7.97741e+06
Jmyn002224	C16H22O9	glucoacetosyringone	Phenolic acids	Phenolic acids	86402-41-7	3	11528.1	15548.6	10918.5	15160.7	15696.2	13887.4	164698	167443	162210	127662	128771	119605
MWS201054	C6H11NO4	O-Acetyl-L-homoserine	Amino acids and derivatives	Amino acids and derivatives	250736-84-6	2	1.04964e+07	1.11441e+07	1.22778e+07	3.02365e+06	3.26885e+06	3.52972e+06	8.42998e+06	8.01068e+06	8.00765e+06	3.07681e+06	3.18526e+06	3.41299e+06
Zmjn001813	C7H12O4	Pimelic acid	Organic acids	Organic acids	111-16-0	2	3.64395e+06	3.53842e+06	3.23147e+06	2.5569e+06	2.78456e+06	2.55678e+06	8.70199e+06	8.11363e+06	8.42949e+06	9.25685e+06	9.10752e+06	8.74468e+06
Zmyn004548	C18H28O3	12-Oxo-phytodienoic acid	Lipids	Free fatty acids	85551-10-6	3	696379	721680	703711	211586	215162	198176	81029	99882.9	61184.6	196216	185862	203500
Wbmn009160	C30H48O5	Cannabifolin C	Terpenoids	Triterpene	-	2	6.27533e+06	5.97107e+06	5.97588e+06	2.12594e+06	2.04809e+06	2.03781e+06	4.93751e+06	4.82951e+06	4.9892e+06	2.71108e+06	3.04402e+06	2.80413e+06
Zmyn004732	C18H30O3	2R-hydroxy-9Z,12Z,15Z-octadecatrienoic acid	Lipids	Free fatty acids	-	2	4.72448e+06	5.21844e+06	4.82018e+06	6.40871e+06	5.91313e+06	6.30472e+06	2.48234e+07	2.53225e+07	2.43582e+07	1.57222e+07	1.51756e+07	1.61307e+07
Zmyn000230	C5H8O5	2-Dehydro-3-deoxy-L-arabinonate	Others	Saccharides	-	1	3.14644e+06	3.08781e+06	3.2084e+06	1.18913e+06	1.60234e+06	1.47451e+06	6.57668e+06	6.19679e+06	6.42977e+06	3.00811e+06	8.23193e+06	2.51312e+06
Hagn007569	C21H22O8	5,6,7,3',4',5'-hexanmethoxyflavone	Flavonoids	Flavones	-	2	65331.4	61632.1	50070.2	47165.8	89032	52338	142061	150099	148359	101126	160473	107996
Lmbn007891	C18H34O4	Hydroxy ricinoleic acid	Lipids	Free fatty acids	-	3	246775	258075	248043	405837	412836	420853	763178	729917	764548	172745	163927	166129
pmb2507	C5H11O7P	2-Deoxyribose-1-phosphate	Nucleotides and derivatives	Nucleotides and derivatives	17210-42-3	3	2.56054e+06	2.74186e+06	2.39047e+06	2.52369e+06	2.29609e+06	2.39146e+06	5.15823e+06	5.669e+06	5.29113e+06	3.53868e+06	3.03263e+06	3.08518e+06
pme2996	C9H6O3	4-Hydroxycoumarin	Lignans and Coumarins	Coumarins	1076-38-6	3	315171	304549	320024	369755	312105	399829	506809	572028	578203	705479	821676	784053
Lmqn007765	C25H28O11	Shakuchirin	Phenolic acids	Phenolic acids	-	1	4870.63	4711.79	3764.83	67893.8	72574.8	79384.1	1.06922e+06	925074	999843	2.30863e+06	2.18633e+06	2.08061e+06
Rfmb087	C18H32O4	9-Hydroxy-13-oxo-10-octadecenoic Acid	Lipids	Free fatty acids	-	3	2.43222e+06	2.39067e+06	2.52995e+06	1.49312e+06	1.3914e+06	1.43588e+06	846492	773916	784386	1.025e+06	970239	1.02021e+06
pmb2789	C18H30O4	13S-Hydroperoxy-6Z,9Z,11E-octadecatrienoic acid	Lipids	Free fatty acids	121107-97-9	3	1.43395e+06	1.61276e+06	1.76464e+06	652116	589565	599819	228305	194529	195627	485681	453011	527057
pmn001704	C30H46O4	2,3-Dihydroxy-5(6),12(13)-diene-ursolic acid	Terpenoids	Triterpene	-	1	1.88901e+06	1.92751e+06	2.03601e+06	1.59764e+06	1.54962e+06	1.6465e+06	3.64987e+06	3.6039e+06	3.41881e+06	5.23361e+06	5.27164e+06	5.31814e+06
mws1080	C12H22O11	Galactinol	Others	Saccharides	3687-64-7	1	2.6387e+06	3.0989e+06	3.02313e+06	800799	1.19265e+06	1.16476e+06	1.52126e+06	1.22271e+06	1.38366e+06	1.93985e+06	2.92479e+06	2.45e+06
mws1417	C9H7NO2	Indole-3-carboxylic acid	Alkaloids	Plumerane	771-50-6	1	4.3817e+06	4.28932e+06	3.99869e+06	4.57795e+06	4.42601e+06	4.77543e+06	6.64081e+06	6.40898e+06	7.05545e+06	9.5943e+06	1.04741e+07	1.03987e+07
Lmsn008066	C30H48O7	1,2,3,19,23-Pentahydroxyurs-12-en-28-oic acid	Terpenoids	Triterpene	-	2	418371	432095	293348	184772	303216	167459	340173	383736	361863	582471	607503	976270
pmn001591	C30H48O5	3,19,23-Trihydroxyurs-12-en-28-oic acid (Rutundic acid)	Terpenoids	Triterpene	20137-37-5	2	5.03742e+06	9.61265e+06	4.57297e+06	4.01073e+06	3.96824e+06	4.10512e+06	7.05397e+06	1.02792e+07	6.73225e+06	1.19413e+07	1.2859e+07	1.24274e+07
Xmbn007315	C26H34O10	Chestnutlignansoide	Lignans and Coumarins	Lignans	-	2	250519	250841	202953	153666	118801	79863.9	362291	372941	269607	258269	250526	262553
Smpn011792	C30H48O4	2,3-Dihydroxy-12-ursen-28-oic acid	Terpenoids	Triterpene	-	3	2.22201e+06	2.081e+06	2.16025e+06	1.31789e+06	1.35452e+06	1.59054e+06	3.8533e+06	4.0325e+06	4.14344e+06	2.27513e+06	2.50916e+06	3.85735e+06
MWS0933	C7H11N3O2	1-Methylhistidine	Amino acids and derivatives	Amino acids and derivatives	332-80-9	3	717918	690050	778168	320909	344117	284243	748564	457629	734898	327875	435917	400164
NK10264324	C6H6O3	Phloroglucinol; 1,3,5-Benzenetriol	Phenolic acids	Phenolic acids	108-73-6	2	3.26709e+06	3.47196e+06	3.05218e+06	629909	715062	716933	1.62506e+06	1.45716e+06	1.53408e+06	1.60292e+06	1.52639e+06	1.73671e+06
Lmbn005923	C18H30O2	Crepenynic acid	Lipids	Free fatty acids	2277-31-8	3	1.65018e+06	1.62902e+06	1.70861e+06	1.09611e+06	1.13961e+06	1.06353e+06	565789	569904	557676	1.39139e+06	1.24411e+06	1.45814e+06
Lmsn011201	C30H46O5	2,3-Dihydroxy-19-oxo-18,19-secours-11,13(18)-dien-28-oic acid (Swinhoeic acid)	Terpenoids	Triterpene	-	3	232379	203528	209705	86799.6	86664.6	82561.3	311128	303344	278600	215755	182717	198786
Lmbn005662	C18H32O3	9(10)-EpOME;(9R,10S)-(12Z)-9,10-Epoxyoctadecenoic acid	Lipids	Free fatty acids	16833-56-0	3	567413	560579	500731	590793	617318	647756	1.56699e+06	1.30505e+06	1.54586e+06	766356	748643	824552
pme3207	C6H6O4	Muconic acid	Organic acids	Organic acids	1119-72-8	2	2.6143e+06	2.47956e+06	2.38348e+06	281672	985502	897002	2.08269e+06	2.22329e+06	1.77613e+06	1.72437e+06	1.70895e+06	1.05815e+06
pme0075	C7H11NO5	N-Acetyl-L-glutamic acid	Amino acids and derivatives	Amino acids and derivatives	1188-37-0	3	192769	205239	216118	84091.4	83710.1	75892.7	219778	237203	237812	140447	134635	158963
Zbqn008058	C30H48O4	Rubianol-f	Terpenoids	Triterpene	-	1	9.90533e+06	9.66441e+06	9.48544e+06	1.35666e+07	1.35516e+07	1.43752e+07	2.5492e+07	2.59874e+07	2.50746e+07	2.15753e+07	2.05615e+07	2.08984e+07
pma3101	C11H14NO6+	Nicotinate D-ribonucleoside	Others	Vitamin	17720-18-2	3	1.48674e+07	1.59632e+07	1.66906e+07	5.33099e+06	4.49085e+06	4.89765e+06	4.90478e+06	4.9203e+06	4.7489e+06	4.29191e+06	4.78903e+06	4.66958e+06
Hmjn008136	C30H46O4	2,3-Dihydroxyoleana-11,13(18)-dien-28-oic acid (Camaldulenic acid)	Terpenoids	Triterpene	71850-15-2	1	1.08873e+07	1.16238e+07	1.05823e+07	9.56608e+06	8.57891e+06	9.99234e+06	1.85251e+07	1.89708e+07	1.78227e+07	2.79522e+07	2.66591e+07	2.81582e+07
Lmrj001698	C9H18N2O4	L-Seryl-L-Isoleucine	Amino acids and derivatives	Amino acids and derivatives	91086-51-0	1	4.03537e+06	4.09771e+06	4.07707e+06	1.37656e+06	1.35988e+06	1.39984e+06	3.06999e+06	3.07135e+06	3.2304e+06	5.22285e+06	5.39909e+06	4.7391e+06
Zbzn008660	C30H48O5	Cordianol B	Terpenoids	Triterpene	-	1	5.82766e+06	6.26477e+06	6.25962e+06	2.20491e+06	2.21536e+06	2.10634e+06	5.06837e+06	4.88134e+06	4.66192e+06	3.05053e+06	2.87472e+06	3.07031e+06
mws0715	C13H16N2O4	Phenylacetyl-L-glutamine	Amino acids and derivatives	Amino acids and derivatives	28047-15-6	1	33177.2	27967.1	31013.5	54446	46092.5	52529.4	1.55705e+06	1.65869e+06	1.54043e+06	1.04442e+06	1.0437e+06	1.12858e+06
pme0124	C7H12N2O3	L-Glycyl-L-proline	Amino acids and derivatives	Amino acids and derivatives	704-15-4	3	708688	678527	640604	954402	906078	759283	1.03527e+06	826973	843243	2.12718e+06	2.07125e+06	2.28707e+06
mws0884	C10H12N5O6P	Cyclic 3',5'-Adenylic acid	Nucleotides and derivatives	Nucleotides and derivatives	60-92-4	3	435789	451858	447998	544009	602678	535225	873027	766736	871922	391624	434385	416162
Lmhn001477	C13H12O9	2-Caffeoyl-L-tartaric acid (Caftaric acid)	Phenolic acids	Phenolic acids	67879-58-7	3	172611	159524	145690	38720.5	35703.1	33835.8	84675.9	85989.4	90930	79165.9	83201.4	85858.6
MWStz103	C15H22N6O5S	S-(5'-Adenosyl)-L-methionine	Amino acids and derivatives	Amino acids and derivatives	29908-03-0	2	8.22242e+06	8.6355e+06	9.34032e+06	3.44006e+06	3.42098e+06	4.21485e+06	2.83706e+06	2.7564e+06	2.46715e+06	3.35994e+06	3.61572e+06	4.37704e+06
pmb2855	C11H20N2O8	L-Glutamine-O-glycoside	Amino acids and derivatives	Amino acids and derivatives	-	3	279769	261217	261828	26547.5	33168.2	36385.5	89628	194844	201985	149557	154092	144303
MWS2442	C6H13O9P	D-Fructose 6-Phosphate	Others	Saccharides	643-13-0	1	2.24644e+06	2.246e+06	2.41079e+06	542010	689049	613302	1.29121e+06	1.33786e+06	1.30055e+06	1.21649e+06	1.38779e+06	1.28307e+06
Smpn009230	C30H48O5	2,3,23-Trihydroxyolean-12-en-28-oic acid	Terpenoids	Triterpene	-	3	5.74639e+06	5.55614e+06	5.41986e+06	2.0542e+06	2.02654e+06	2.11059e+06	4.94815e+06	4.53709e+06	4.94823e+06	3.11116e+06	2.84621e+06	2.81558e+06
pmn001573	C23H26O10	Desmethylagrimonolide-6-O-glucoside	Phenolic acids	Phenolic acids	1257408-55-1	3	422365	350715	424584	186617	195374	202422	580941	537322	511920	272640	242323	268581
Li512114	C31H50O4	2,3-Dihydroxyurs-12-en-28-oic acid methyl ester (Corosolic acid methyl ester)	Terpenoids	Triterpene	4518-70-1	2	109553	126997	112319	56207.9	56201.5	58249.6	738321	768589	801102	873775	937037	976712
MWSslk171	C20H24O9	Nodakenin	Lignans and Coumarins	Coumarins	495-31-8	3	180817	182508	182272	82697	36675	142559	334045	334035	333190	276039	271490	250302
Wbmn009702	C30H48O5	2,3,23-Trihydroxyurs-12-en-28-oic acid	Terpenoids	Triterpene	-	1	5.3817e+06	5.62933e+06	5.56104e+06	1.91209e+06	1.90028e+06	2.04487e+06	4.65929e+06	4.75889e+06	4.68233e+06	2.85912e+06	2.74096e+06	2.88841e+06
mws0976	C9H12N2O6	β-Pseudouridine	Nucleotides and derivatives	Nucleotides and derivatives	1445-07-4	3	630840	680000	696822	140238	124771	245219	315104	324658	285261	390701	214242	327524
pmb0464	C16H27NO14	L-Aspartic acid-O-diglucoside	Amino acids and derivatives	Amino acids and derivatives	-	3	349545	320255	389367	24906	22882.1	6950.08	116600	67827.6	91210.3	74556.2	104752	144116
pmn001690	C16H24O7	3-Hydroxy-4-isopropylbenzylalcohol-3-O-glucoside	Phenolic acids	Phenolic acids	-	3	877273	866271	916557	1.16461e+06	1.33875e+06	1.26592e+06	632481	609887	540240	3.00705e+06	2.98821e+06	2.71587e+06
Zmpn003368	C18H30O3	13S-Hydroxy-9Z,11E,15Z-octadecatrienoic acid	Lipids	Free fatty acids	87984-82-5	2	2.0206e+06	1.94712e+06	1.96807e+06	1.453e+06	1.52626e+06	1.45187e+06	6.6748e+06	6.65518e+06	6.39619e+06	3.06935e+06	2.9756e+06	3.12167e+06
pmb2791	C18H30O4	9-Hydroperoxy-10E,12,15Z-octadecatrienoic acid	Lipids	Free fatty acids	111004-08-1	3	1.92318e+06	2.00495e+06	2.02039e+06	734554	662288	688590	275717	272347	281104	576374	495656	573399
Lmzn006582	C30H46O4	2-Formyl-3-hydroxy-A(1)-norlup-20(29)-en-28-oic acid (Colubrinic acid)	Terpenoids	Triterpene	-	2	2.49151e+07	2.39551e+07	2.40265e+07	1.5476e+07	1.60871e+07	1.80004e+07	3.46356e+07	3.657e+07	3.76556e+07	3.44115e+07	3.4198e+07	3.51389e+07
mws1305	C12H11N5	6-Benzylaminopurine	Nucleotides and derivatives	Nucleotides and derivatives	1214-39-7	2	1.44084e+06	1.39002e+06	1.31527e+06	688630	721299	711465	494694	520177	486214	550171	607281	528303
pme0519	C12H22O11	D-Sucrose	Others	Saccharides	57-50-1	1	2.20421e+06	2.18087e+06	2.49484e+06	784088	757133	640112	1.07502e+06	1.03212e+06	848015	1.68243e+06	1.72753e+06	2.00576e+06
mws0242	C8H14O4	Suberic Acid	Organic acids	Organic acids	505-48-6	1	858130	984272	1.00371e+06	625790	665056	582681	1.66076e+06	1.59407e+06	1.60934e+06	1.62072e+06	1.73556e+06	1.60697e+06
Zmjp000966	C10H13N5O4	Vidarabine	Nucleotides and derivatives	Nucleotides and derivatives	5536-17-4	1	6.50185e+06	6.31928e+06	6.37235e+06	2.12922e+06	2.32783e+06	2.39272e+06	2.59037e+06	2.14034e+06	2.19582e+06	3.45158e+06	3.09381e+06	3.95726e+06
MWS201449	C10H19N3O4	Asn-Leu	Amino acids and derivatives	Amino acids and derivatives	22601-71-4	2	1.77889e+06	1.84407e+06	2.0301e+06	837341	922481	863723	1.80606e+06	1.75924e+06	1.8124e+06	3.59843e+06	3.45775e+06	3.55187e+06
pme1286	C14H20N6O5S	S-(5'-Adenosy)-L-homocysteine	Amino acids and derivatives	Amino acids and derivatives	979-92-0	2	3.14906e+07	3.18592e+07	3.3665e+07	2.05858e+07	1.89125e+07	2.01825e+07	1.38823e+07	1.37604e+07	1.41195e+07	1.03249e+07	1.03762e+07	1.11707e+07
Lmsn011015	C30H46O5	1-Oxo-Siaresinolic acid	Terpenoids	Triterpene	-	3	211656	211441	191852	91354.3	97398.6	89326.7	339803	380047	355480	235628	213931	235683
Lmbn002072	C7H12O4	2-Propylsuccinic acid	Organic acids	Organic acids	618-57-5	2	3.72917e+06	3.65604e+06	3.4092e+06	2.56371e+06	2.73598e+06	2.47212e+06	8.69898e+06	8.96318e+06	8.67796e+06	9.08157e+06	9.52092e+06	9.03104e+06
mws1346	C6H11NO4	DL-2-Aminoadipic acid	Alkaloids	Alkaloids	542-32-5	3	5.48716e+06	5.68498e+06	5.71636e+06	3.36996e+06	2.82533e+06	3.5674e+06	2.50615e+06	2.53985e+06	2.92309e+06	2.82087e+06	2.95826e+06	2.72079e+06
MWS201479	C11H14N2O4	Tyr-Gly	Amino acids and derivatives	Amino acids and derivatives	673-08-5	2	1.05637e+06	1.20123e+06	1.57411e+06	1.30498e+06	1.15831e+06	1.16128e+06	828568	1.29919e+06	1.2715e+06	3.18858e+06	3.22527e+06	2.05524e+06
Ymjm000135	C25H32O11	8R-Dihydrodehydrodiconferyl alcohol 4-O-β-D-glucopyranoside	Lignans and Coumarins	Lignans	-	3	94522.6	75339.4	104443	79416.4	67034.8	78599.8	195849	175880	204784	161786	157253	157854
Hmhp001812	C11H15N5O4	2'-O-Methyladenosine	Nucleotides and derivatives	Nucleotides and derivatives	2140-79-6	1	1.60287e+07	1.6591e+07	1.74473e+07	4.98876e+06	5.02982e+06	4.70081e+06	1.80503e+07	1.98249e+07	1.84541e+07	1.4543e+07	1.38048e+07	1.66953e+07
Zmtn001464	C10H7NO4	4,8-Dihydroxyquinoline-2-carboxylic acid	Organic acids	Organic acids	59-00-7	3	45586.9	159889	40069.7	65229.7	58051.1	48521.3	147879	161928	164272	174068	172633	114711
Hmqn000843	C13H18O8	Tachioside	Phenolic acids	Phenolic acids	109194-60-7	3	39143.8	39765.9	43194.8	68696.2	67982.1	70265	98152.6	99644.2	102739	89823.3	83466.3	101503
mws0255	C4H5N3O	Cytosine	Nucleotides and derivatives	Nucleotides and derivatives	71-30-7	3	1.98861e+06	2.5899e+06	2.33419e+06	732456	648640	729256	916287	855924	854719	1.36604e+06	1.1552e+06	1.38011e+06
MWS2073	C8H6Cl2O3	2,4-Dichlorophenoxyacetic Acid	Organic acids	Organic acids	94-75-7	2	5.3901e+07	5.73149e+07	5.90809e+07	2.10161e+07	2.10691e+07	2.16652e+07	2.27275e+07	2.19838e+07	2.39475e+07	1.82142e+07	1.85036e+07	1.93552e+07
Hmln002149	C29H36O15	Acteoside; Verbascoside	Phenolic acids	Phenolic acids	61276-17-3	3	147726	156942	140331	65323.7	117211	96699.6	286001	230046	305732	339322	261329	259258
MWSmce052	C30H48O3	3-Hydroxyurs-12-en-28-oic acid (3-Epiursolic acid)	Terpenoids	Triterpene	989-30-0	2	2.76191e+06	2.65271e+06	2.72166e+06	1.74976e+06	2.04036e+06	2.03988e+06	6.54286e+06	5.74439e+06	6.37212e+06	5.2342e+06	5.27277e+06	4.97415e+06
Lmtn004500	C26H32O12	Prupersin C	Phenolic acids	Phenolic acids	-	3	31550.7	32906.5	38505	9156.82	32371.7	34850	65290.9	55645.5	63774.7	79866.4	90425.1	87711.2
Zmgn001039	C9H17NO6S	S-Ribosyl-L-homocysteine	Amino acids and derivatives	Amino acids and derivatives	-	3	471822	430120	444558	139508	128952	168730	177906	137201	175749	248410	222961	273762
Lmmn002179	C14H18O8	Methyl salicylate-2-O-glucoside	Phenolic acids	Phenolic acids	10019-60-0	2	488021	308531	297804	164082	241062	301979	1.18764e+06	1.73856e+06	1.06831e+06	1.35939e+06	833079	1.07161e+06
pmb0374	C5H5N5	2-Aminopurine	Nucleotides and derivatives	Nucleotides and derivatives	452-06-2	1	1.47089e+07	1.63474e+07	1.69481e+07	5.687e+06	6.20467e+06	5.68862e+06	6.41425e+06	5.6578e+06	5.76678e+06	8.29192e+06	6.65992e+06	9.90287e+06
mws0024	C7H6O5	Gallic acid	Phenolic acids	Phenolic acids	149-91-7	3	178906	238572	369336	94784.6	82655.7	109594	287925	278890	292634	214227	283190	294539
Zmyn004676	C18H30O3	17-Hydroxylinolenic acid	Lipids	Free fatty acids	-	2	6.75649e+06	7.06051e+06	6.77288e+06	6.72413e+06	6.75687e+06	6.85472e+06	1.9679e+07	1.84616e+07	1.8555e+07	1.3976e+07	1.38525e+07	1.45269e+07
Lmqn009304	C19H18O5	Eucalyptin (5-Hydroxy-7,4'-dimethoxy-6,8-dimethylflavone)	Flavonoids	Flavanones	3122-88-1	3	108509	100423	94872.3	44516.9	43042.4	41244	20532.8	20308.5	21221.5	34333.3	30391.7	34278.9
mws0248	C9H12N2O6	Uridine	Nucleotides and derivatives	Nucleotides and derivatives	58-96-8	1	4.47111e+06	4.5835e+06	5.0228e+06	233196	275607	228441	1.27431e+06	1.29969e+06	1.32371e+06	1.13469e+06	1.03444e+06	1.27799e+06
Lmyn002403	C14H18O8	Mandelic acid-β-glucoside	Phenolic acids	Phenolic acids	-	2	160985	118680	100395	183984	204896	199182	657402	706932	705137	730874	589070	646226
MWS4296	C11H14N2O3	Glycylphenylalanine	Amino acids and derivatives	Amino acids and derivatives	3321-03-7	1	4.14205e+06	4.57173e+06	4.09769e+06	1.8848e+06	2.03431e+06	2.26184e+06	4.40655e+06	3.93129e+06	4.28255e+06	6.33516e+06	5.0272e+06	5.54685e+06
MWS2040	CH4O3S	Methanesulfonic acid	Organic acids	Organic acids	75-75-2	3	177528	189164	160227	123955	147605	140050	331488	309719	273714	369756	357124	336898
pmp000970	C20H30O3	Hispanolone	Terpenoids	Ditepenoids	18676-07-8	2	313040	353194	368753	203878	175901	170227	453822	396407	378018	188826	201560	198938
zjgp122326	C12H15NO7	Pyridine-4-formyl-O-β-D-glucopyranoside	Others	Others	-	2	1.46904e+06	1.48401e+06	1.38282e+06	170319	165647	199591	258788	259834	255162	322237	304919	351723
pmb2786	C18H30O3	9-Hydroxy-10,12,15-octadecatrienoic acid	Lipids	Free fatty acids	89886-42-0	3	413255	393808	366322	157270	169205	148192	99395.9	83786.6	89502.7	135825	155903	148853
Hmcp005589	C30H48O	Olean-12-en-3-one (β-Amyrone)	Terpenoids	Triterpene	638-97-1	3	148044	152972	159890	9	132125	119875	989886	983815	849136	718284	567822	660025
pma0461	C18H28O2	14,15-Dehydrocrepenynic acid	Lipids	Free fatty acids	4154-44-3	3	7.87527e+06	7.50944e+06	7.30735e+06	4.00141e+06	4.33401e+06	3.8198e+06	1.74451e+07	1.58323e+07	1.64425e+07	6.40047e+06	6.43378e+06	5.87316e+06
Zjmp102701	C30H48O5	2,3,23-Trihydroxyolean-12-en-28-oic acid (Arjunolic acid)	Terpenoids	Triterpene	31298-06-3	2	376826	254535	235947	251867	311167	350717	1.11408e+06	663318	818400	978044	1.19087e+06	1.26707e+06
Hmdn006855	C30H48O3	3,4-Cycloopen-cycloaltin-4(29),25-diene-24(R)-hydroxy-3-carboxylic acid	Terpenoids	Triterpene	-	3	70225.8	186941	49764.6	42598.5	47741.8	38881	81455	67406.6	85760.9	258444	126813	98843.7
Lmgp002593	C7H6O2	3-hydroxybenzaldehyde	Phenolic acids	Phenolic acids	100-83-4	3	1.58585e+06	1.72258e+06	1.50421e+06	564660	515729	496086	472661	451585	420627	745457	809985	727620
pme3154	C6H12O4	Mevalonic acid	Organic acids	Organic acids	150-97-0	2	2.9903e+06	3.06644e+06	2.99987e+06	628481	633731	616637	1.90661e+06	1.92729e+06	1.9797e+06	1.73646e+06	1.48736e+06	1.44742e+06
pme1178	C10H13N5O5	Guanosine	Nucleotides and derivatives	Nucleotides and derivatives	118-00-3	2	4.89526e+07	4.99189e+07	4.75906e+07	1.29221e+07	1.23573e+07	1.20033e+07	2.74235e+07	2.631e+07	2.65841e+07	2.12245e+07	1.92454e+07	2.12762e+07
pme3193	C4H7NO3	N-Acetyl-L-glycine	Amino acids and derivatives	Amino acids and derivatives	543-24-8	3	87961.2	77044.6	76451.8	65358.5	75324.5	66114.3	346147	380392	378492	348658	390582	372276
Hmsn002272	C15H20O8	Demethyl coniferin	Phenolic acids	Phenolic acids	-	2	84212.3	53803	85719	112502	53709	99340.8	191573	231515	243852	84248.7	148637	45175.8
mws1051	C15H23N6O5S+	S-Adenosylmethionine	Amino acids and derivatives	Amino acids and derivatives	485-80-3	3	1.23966e+07	1.00914e+07	9.90785e+06	2.50056e+06	2.17464e+06	2.54105e+06	2.50337e+06	2.34894e+06	2.67225e+06	2.61725e+06	1.9769e+06	2.54858e+06
Hmhn007817	C30H48O5	2,3-Dihydroxyurs-12-en-28-oic acid	Terpenoids	Triterpene	-	1	596095	615804	622521	320373	366195	357592	954094	930222	884714	898600	873741	841052
mws0866	C6H13O9P	D-Glucose 6-phosphate	Others	Saccharides	56-73-5	3	3.77281e+06	3.38389e+06	3.83136e+06	896368	960379	957117	2.13678e+06	2.02434e+06	1.9629e+06	2.12465e+06	2.09704e+06	2.14115e+06
MWS4354	C11H15N5O4	N6-methyladenosine	Nucleotides and derivatives	Nucleotides and derivatives	1867-73-8	3	1.99996e+06	1.91771e+06	1.79992e+06	493491	490330	488783	921921	1.03505e+06	870320	1.12959e+06	965558	1.04349e+06
mws0102	C9H7NO2	Indole-5-carboxylic acid	Alkaloids	Plumerane	1670-81-1	1	2.72842e+06	3.00707e+06	2.85776e+06	3.36125e+06	3.35222e+06	3.24872e+06	4.86396e+06	4.94991e+06	4.8925e+06	7.41406e+06	7.0793e+06	7.03775e+06
Lmtn002565	C14H18O9	1-O-Vanilloyl-D-Glucose	Phenolic acids	Phenolic acids	-	3	272434	214041	191526	128432	174092	79301.3	106834	106571	97188.5	109447	104719	66440.2
mws0736	C8H16N2O3	N-Glycyl-L-leucine	Amino acids and derivatives	Amino acids and derivatives	869-19-2	1	6.69491e+06	7.27958e+06	6.93394e+06	3.77135e+06	4.13314e+06	3.87017e+06	9.43976e+06	9.35077e+06	9.15288e+06	1.1269e+07	1.06638e+07	1.14934e+07
Yshs000048	C30H46O4	6-Hydroxy-lupane-20(29)-en-3-one-28-oic acid	Terpenoids	Triterpene	-	2	3.56299e+06	2.89038e+06	3.19719e+06	1.86425e+06	1.92081e+06	1.88125e+06	5.12698e+06	4.35911e+06	4.36622e+06	5.42647e+06	5.76962e+06	5.752e+06
mws5038	C12H22O11	Isomaltulose	Others	Saccharides	13718-94-0	3	2.67577e+06	3.70727e+06	2.9163e+06	929049	1.13254e+06	958542	1.63363e+06	1.19876e+06	1.43662e+06	2.0486e+06	2.37428e+06	2.74655e+06
pme3188	C9H13N2O9P	Uridine 5'-monophosphate	Nucleotides and derivatives	Nucleotides and derivatives	58-97-9	2	167562	172190	186896	282436	270882	291270	321746	350479	410024	267275	93974.3	302521
Lckn000307	C30H46O7	picfeltarraegenin VII	Terpenoids	Triterpene	-	1	560822	694888	629838	246180	218058	250864	827791	887254	922253	659170	782091	731949
Lhwp110120	C30H48O5	2,3,19-Trihydroxyurs-12-en-28-oic acid (Hydroxypomolic Acid)	Terpenoids	Triterpene	119725-19-8	1	708349	549953	780003	401681	340780	348195	2.11873e+06	1.6915e+06	1.53924e+06	897993	1.7529e+06	1.10147e+06
MWSmce295	C9H12N2O6	1-beta-D-Arabinofuranosyluracil	Nucleotides and derivatives	Nucleotides and derivatives	3083-77-0	3	609282	437862	378408	142585	233843	272687	324167	289506	360833	403242	368527	544741
Lmyn011818	C30H44O4	3,19-Epoxy-3,22-dihydroxydammara-20,24-dien-26-oic acid δ-lactone (Semialactone)	Terpenoids	Triterpene	366450-46-6	2	395007	401378	416703	323812	296549	326136	608203	622198	621531	696189	662134	689722
Lmbn005443	C18H30O3	13-KODE; (9Z,11E)-13-Oxooctadeca-9,11-dienoic acid	Lipids	Free fatty acids	54739-30-9	3	384421	434956	382543	166493	163633	170788	95938.8	80392.3	102475	161587	130238	115892
mws1179	C21H22O10	Naringenin-7-O-glucoside (Prunin)	Flavonoids	Flavanones	529-55-5	2	516977	526581	509365	257909	243479	285155	713151	638619	763626	336387	296746	319792
MWSmce448	C5H6N2O2	Imidazol-1-yl-acetic acid	Alkaloids	Alkaloids	22884-10-2	3	832382	814784	931660	216564	231768	158020	471990	494131	393557	436230	482724	497833
pmn001381	C15H26O9	Eucommioside	Terpenoids	Terpene	-	1	1.34678e+06	1.24013e+06	1.24506e+06	391420	300236	471084	1.12455e+06	1.02455e+06	981037	761073	816017	791397
Zmyn005252	C17H34O3	3-Hydroxy-palmitic acid methyl ester	Lipids	Free fatty acids	51883-36-4	1	542416	538032	578945	239756	241864	302115	752068	829497	963673	541580	506894	409595
pmb3107	C15H20O10	Glucosyringic Acid	Phenolic acids	Phenolic acids	-	3	1.26072e+06	1.10439e+06	1.0666e+06	940593	950296	909694	2.23349e+06	2.11704e+06	2.14603e+06	966478	915097	1.02877e+06
pmb0532	C10H13N4O8P	Inosine 5'-monophosphate	Nucleotides and derivatives	Nucleotides and derivatives	131-99-7	3	1.46233e+06	1.58424e+06	1.50382e+06	972849	655020	708195	335587	364004	424748	707946	798548	844104
mws0984	C9H11N5O3	L-Sepiapterin	Nucleotides and derivatives	Nucleotides and derivatives	17094-01-8	3	53165.5	58598.1	54971	37735.5	42990.5	133344	220462	213455	225674	206203	188352	189543
pme3882	C9H12N2O5	2'-Deoxyuridine	Nucleotides and derivatives	Nucleotides and derivatives	951-78-0	3	702610	717913	645148	56186.4	56830.6	57207.2	335255	345120	337889	623161	502403	694839
Hmjn003948	C30H48O5	2,3,6-Trihydroxyurs-12-en-28-oic acid (Madasiatic acid)	Terpenoids	Triterpene	26532-66-1	2	6.5718e+06	6.07914e+06	6.12824e+06	1.99397e+06	2.44088e+06	2.01852e+06	4.49427e+06	4.74008e+06	5.08621e+06	3.32023e+06	2.91151e+06	3.07174e+06
Lmsn008908	C30H48O7	2,3,19,23,24-Pentahydroxyolean-12-en-28-oic acid	Terpenoids	Triterpene	-	2	484994	691898	570290	351408	266682	194200	363769	220344	385314	418982	283421	395994
MWSmce118	C5H6N2O2	Imidazole-4-Acetic Acid	Alkaloids	Alkaloids	645-65-8	3	1.00329e+06	988429	827780	1.13597e+06	988337	1.03788e+06	2.0347e+06	1.85202e+06	2.21908e+06	1.9859e+06	2.04641e+06	2.07883e+06
Wbmp010456	C18H28O2	Macrophypene B	Terpenoids	Ditepenoids	-	1	6.96795e+06	6.55123e+06	7.23561e+06	3.22927e+06	3.225e+06	3.26136e+06	1.85915e+07	1.74591e+07	1.62463e+07	9.40012e+06	5.4594e+06	6.01964e+06
mws1550	C6H11NO2S	S-Allyl-L-cysteine	Amino acids and derivatives	Amino acids and derivatives	21593-77-1	2	3.43334e+07	3.14546e+07	3.38225e+07	1.07491e+07	9.36643e+06	9.76053e+06	2.28239e+07	2.225e+07	2.38929e+07	10069307	1.06611e+07	1.05022e+07
mws0264	C12H22O11	D-Trehalose	Others	Saccharides	99-20-7	3	1.8065e+06	1.72929e+06	1.76496e+06	602324	575786	546971	890753	673715	814791	1.25111e+06	1.21641e+06	1.47125e+06
MWSmce039	C6H5NO2	Isonicotinic acid	Others	Vitamin	55-22-1	2	4.36571e+06	4.36249e+06	4.135e+06	1.51968e+06	1.13598e+06	1.52822e+06	1.88463e+06	1.94382e+06	2.27719e+06	1.75348e+06	1.67016e+06	1.91982e+06
pme0230	C10H13N5O4	Adenosine	Nucleotides and derivatives	Nucleotides and derivatives	58-61-7	1	5.94939e+06	5.8132e+06	6.39919e+06	2.16193e+06	2.21234e+06	2.04893e+06	2.47153e+06	2.28427e+06	2.3538e+06	3.49421e+06	2.88213e+06	3.85757e+06
MWS201391	C10H19N3O4	Asn-Ile	Amino acids and derivatives	Amino acids and derivatives	438533-59-6	2	1.99041e+06	2.45277e+06	2.21397e+06	1.00558e+06	1.1572e+06	1.05915e+06	2.40935e+06	1.91408e+06	2.01275e+06	3.65382e+06	3.73716e+06	4.07417e+06
pmp000439	C30H44O3	3-Hydroxyurs-5(6),12,18(19)-trien-28-oic acid (Uncargenin B)	Terpenoids	Triterpene	-	2	3.78816e+06	3.2503e+06	3.46858e+06	2.35181e+06	2.68621e+06	2.44726e+06	5.58415e+06	5.33497e+06	5.51544e+06	6.87199e+06	7.00607e+06	6.97352e+06
Zmyp000878	C10H13N5O5	Crotonoside; 2-Hydroxyadenosine	Nucleotides and derivatives	Nucleotides and derivatives	1818-71-9	1	7.84465e+07	7.88284e+07	7.70876e+07	1.93991e+07	1.8603e+07	1.89932e+07	3.9564e+07	4.01786e+07	4.01481e+07	3.00124e+07	3.33149e+07	3.40257e+07
Lmsp010222	C29H44O4	19-Hydroxy-2-oxo-nor-A(3)-urs-12-en-28-oic acid (Rubuminatus A)	Terpenoids	Triterpene	-	3	1.08194e+06	987188	949537	630970	567131	617786	4.10552e+06	4.12353e+06	3.82987e+06	2.41002e+06	3.0102e+06	1.81639e+06
pmb3072	C22H26O12	3-O-p-Coumaroylshikimic acid-O-glucoside	Phenolic acids	Phenolic acids	-	2	416107	309596	374441	281951	204212	159662	631366	735485	576930	601315	697231	1.44378e+06
pmb2922	C15H24N2O17P2	Uridine 5'-diphospho-D-glucose	Nucleotides and derivatives	Nucleotides and derivatives	133-89-1	1	4.69827e+06	4.39421e+06	4.57539e+06	634249	880878	671221	2.3131e+06	2.77138e+06	2.86883e+06	1.38761e+06	1.51254e+06	1.68591e+06
MWS201442	C13H18N2O4	Phe-Thr	Amino acids and derivatives	Amino acids and derivatives	51352-44-4	2	1.52821e+06	1.60056e+06	1.59612e+06	593277	588882	567082	509229	511543	511257	675418	702049	785732
Lmqp013019	C30H48O3	3-Hydroxyolean-12-en-29-oic acid (Epikatonic acid)	Terpenoids	Triterpene	564-16-9	3	131105	129009	114942	68594	76538.9	117459	214237	330107	307517	229215	184661	259786
Lmbp010056	C17H14O2	2-(2-Phenylethyl)chromone	Others	Chromone	61828-53-3	3	110733	107397	85391.7	45204.2	30328.2	40904.8	63669.3	73269.4	68865.5	67813.7	67577.5	45202.4
pmn001384	C25H24O12	Isochlorogenic acid C	Phenolic acids	Phenolic acids	57378-72-0	2	37217	101483	83591.7	37905.2	73576.3	40218.7	572325	397304	532289	86036.8	138090	17259.9
Lmsn012480	C30H44O5	2,19-Dihydroxy-3-oxoursa-1,12-dien-28-oic acid (Fupenzic acid)	Terpenoids	Triterpene	119725-20-1	2	322786	329882	332237	198102	223329	210282	615584	542011	509381	535950	577141	550563
Zmtn001661	C14H20O8	Vanilloloside	Phenolic acids	Phenolic acids	74950-96-2	2	1.70187e+06	1.96516e+06	1.82334e+06	531864	465892	671181	2.46782e+06	2.22451e+06	2.08025e+06	1.58925e+06	1.13444e+06	1.13355e+06
pmc0066	C10H13N4O7P	2'-Deoxyinosine-5'-monophosphate	Nucleotides and derivatives	Nucleotides and derivatives	3393-18-8	3	4.61315e+06	4.17049e+06	4.08898e+06	603660	588637	543050	1.47949e+06	1.93866e+06	1.54463e+06	1.14213e+06	1.20279e+06	1.17721e+06
MWS0618	C9H19NO4	Pantothenol	Others	Saccharides	16485-10-2	2	44309.3	46932.4	40167	35936.3	33895.3	37909.4	718460	644794	739353	689482	678912	706831
pme2836	C10H11NO2	5-Hydroxytryptophol	Alkaloids	Plumerane	154-02-9	3	453725	618505	472698	94354.3	239289	190763	1.36838e+06	1.24711e+06	890773	9	9	9
MWSmce412	C12H16O2	Senkyunolide A	Others	Lactones	63038-10-8	2	77084.6	121417	75655	136612	154807	173471	255135	219281	180415	121662	110047	140846
Cmyp003257	C19H30O8	Icariside B1	Others	Ketone compounds	109062-00-2	3	256640	135228	266287	183005	88035.7	82179.5	532340	529653	389009	365819	222238	390972
mws1090	C6H13O9P	Glucose-1-phosphate	Others	Saccharides	59-56-3	1	3.73409e+06	3.55406e+06	4.09773e+06	886031	898302	1.09515e+06	2.21808e+06	2.0158e+06	2.2404e+06	1.94281e+06	2.1075e+06	2.31334e+06
pme0264	C10H14N2O5	Thymidine	Nucleotides and derivatives	Nucleotides and derivatives	50-89-5	1	6.66983e+06	6.3806e+06	8.10233e+06	916000	1.49484e+06	878073	4.72202e+06	3.55559e+06	4.31575e+06	5.38383e+06	2.86061e+06	4.23632e+06
HJN104	C21H22O13	Dihydromyricetin-3-O-glucoside	Flavonoids	Flavanonols	-	2	766838	749544	758087	560860	552590	465723	1.36404e+06	1.13396e+06	1.30507e+06	1.05746e+06	1.06368e+06	1.2096e+06
mws1212	C11H12O4	Ferulic acid methyl ester	Phenolic acids	Phenolic acids	2309-07-1	3	116759	149024	140490	102259	41397.7	112090	39142.5	46159.1	47576.9	77336.1	78693.7	91789.7
pmp001269	C18H39NO	Hexadecyl ethanolamine	Alkaloids	Alkaloids	-	3	186003	156522	148969	67192	67528.2	69165.3	142624	132262	167190	106816	106228	98865.3
Zmgn000216	C2H7O4P	2-Hydroxyethylphosphonic acid	Organic acids	Organic acids	22987-21-9	3	135104	104782	107681	7229.2	22827.1	15503.2	18820.9	13734.3	18403	57184.2	61867.3	63575
pma1751	C12H15NO7	N-(beta-D-Glucosyl)nicotinate	Others	Vitamin	-	3	1.65596e+06	1.65344e+06	1.49089e+06	228267	191795	200469	379239	298954	278263	337942	404609	395689
pmp000436	C30H50O	13-Methyl-27-norolean-14-en-3-ol (Taraxerol)	Terpenoids	Triterpene	127-22-0	2	1.01583e+06	1.07675e+06	1.11151e+06	712066	1.08371e+06	729729	1.57507e+06	1.76121e+06	1.71882e+06	1.65604e+06	1.89497e+06	2.42376e+06
Lmsn012627	C30H46O4	2,3-Dihydroxyurs-12,18-dien-28-oic acid	Terpenoids	Triterpene	-	2	1.85415e+06	1.87547e+06	1.86807e+06	1.524e+06	1.58135e+06	1.53856e+06	3.55757e+06	3.35141e+06	3.53134e+06	5.14766e+06	5.32503e+06	5.63197e+06
HX1343	C6H6O3	5-hydroxymethyl-2-furaldehyde	Others	Others	-	2	56987.7	52442.5	55757.5	91355.6	86349.9	80746.8	127194	117172	121012	139642	131089	125916
pmn001382	C25H24O12	Isochlorogenic acid A	Phenolic acids	Phenolic acids	2450-53-5	3	98415.1	38325.8	114784	42644.2	116558	157356	482976	440526	546300	125501	121354	111712
pmf0138	C6H12O6	D-Mannose	Others	Saccharides	3458-28-4	3	1.15158e+07	9.89588e+06	9.85636e+06	5.3614e+06	4.69641e+06	5.34298e+06	9.9149e+06	8.95359e+06	9.21239e+06	7.67907e+06	8.21921e+06	7.0818e+06
mws0572	C5H7N3O	5-Methylcytosine	Nucleotides and derivatives	Nucleotides and derivatives	554-01-8	2	361301	315885	286846	139999	153763	151825	129073	148679	111035	302069	301796	324083
Lmsn010896	C30H46O6	23-Formyl-2,3,19-trihydroxyurs-12-en-28-oic acid (Pinfaensic acid)	Terpenoids	Triterpene	-	2	38314.9	36232.5	34799.7	11089.4	10013.7	11402.2	25056.9	24999.4	27688.1	28659.5	28844.4	30845
pma6455	C5H11O8P	Ribulose-5-phosphate	Others	Saccharides	4300-28-1	3	208789	190632	211702	62586.1	71990.2	64674.4	84470.6	83677.5	85255.4	46396.9	106873	60929.5
mws0444	C7H7NO3	3-Aminosalicylic acid	Phenolic acids	Phenolic acids	570-23-0	3	173356	176699	177654	111905	114143	115692	183960	184912	185901	274883	292528	258446
Hmjp000461	C10H16O8	3-O-Glucoside-3-hydroxy-y-butyrolactone	Others	Lactones	-	3	228323	287294	259311	104773	128728	24695	444410	408226	394812	338589	369524	378866
Zmyn005015	C18H37NO2	Palmitoylethanolamide	Lipids	Free fatty acids	544-31-0	3	118391	105946	110945	47444.1	56404.7	55916.4	48763.4	59225.2	57816.1	80679.1	72727	78810.3
pmb2591	C13H14N2O3	N-Acetyl-L-Tryptophan	Amino acids and derivatives	Amino acids and derivatives	1218-34-4	3	48935.3	38989.9	34798.6	80378.4	85885.6	72850.6	99429.6	108760	130329	84252.6	87861.9	86885.9
pmp000440	C30H46O4	Uncargenin D	Terpenoids	Triterpene	-	3	2.1003e+06	1.94912e+06	1.81866e+06	794405	916211	1.00818e+06	3.14009e+06	2.31632e+06	2.98237e+06	2.86678e+06	3.07612e+06	2.8988e+06
mws5042	C11H14N2O3	L-Glycyl-L-phenylalanine	Amino acids and derivatives	Amino acids and derivatives	721-66-4	2	4.96142e+06	4.38314e+06	4.87068e+06	2.23141e+06	2.48639e+06	1.92177e+06	4.85738e+06	4.26417e+06	4.69571e+06	4.71669e+06	5.08499e+06	5.33157e+06
Ymjm000149	C16H18O9	3-O-Caffeoylquinic acid	Phenolic acids	Phenolic acids	-	2	86738.2	100966	78312.1	94116.5	101343	77786.9	422829	319321	277161	66803.3	73087.6	75616.8
mws0748	C16H18O9	1-Caffeoylquinic acid	Phenolic acids	Phenolic acids	1241-87-8	3	86738.2	100966	78312.1	94116.5	101343	77786.9	422829	319321	277161	66803.3	73087.6	75616.8
ML10180524	C9H13N3O5	Cytarabine	Nucleotides and derivatives	Nucleotides and derivatives	147-94-4	1	1.70406e+07	1.66003e+07	1.50441e+07	3.29836e+06	2.76671e+06	2.39146e+06	5.50288e+06	5979311	6.63376e+06	1.0885e+07	1.32014e+07	1.11558e+07
Lmcp002302	C12H17N5O5	N6-(2-Hydroxyethyl)adenosine	Nucleotides and derivatives	Nucleotides and derivatives	4338-48-1	1	3.80015e+06	3.83342e+06	3.43739e+06	889360	871720	973543	1.70268e+06	1.73433e+06	1.81003e+06	1.93384e+06	1.87659e+06	2.08711e+06
MA10039641	C12H22O11	Lactobiose	Others	Saccharides	63-42-3	2	3.72955e+06	4.20711e+06	3.86484e+06	1.26444e+06	1.42338e+06	1.40754e+06	1.84895e+06	1.79568e+06	1.91996e+06	2.97075e+06	2.62009e+06	3.25801e+06
Hmdn006566	C30H48O3	3,4-Open loop-lupine-4(23),20(29)-diene-24-hydroxy-3-carboxylic acid	Terpenoids	Triterpene	-	3	72119.6	54513.3	86778.3	55105.7	44269.2	58926.5	99765.4	132097	315514	192363	108086	100305
pme1184	C10H13N5O4	2'-Deoxyguanosine	Nucleotides and derivatives	Nucleotides and derivatives	961-07-9	2	5.77216e+06	5.8631e+06	6.2957e+06	3.21286e+06	3.6172e+06	3.00105e+06	2.47223e+06	2.41445e+06	2.22635e+06	5.28365e+06	4.81902e+06	4.91726e+06
Cmmp006152	C29H44O5	Norarjunolic acid	Terpenoids	Triterpene	60393-90-0	2	513812	525666	580777	431753	477861	591670	1.20818e+06	1.24284e+06	1.32372e+06	1.32219e+06	1.27531e+06	1.18137e+06
pmb2999	C22H22O11	Chrysoeriol-5-O-glucoside	Flavonoids	Flavones	-	3	200912	179186	182551	109314	58350	107521	184320	125266	121809	156039	163036	147319
Lszp210002	C30H48O5	3,19,23-Trihydroxyurs-12-en-28-oic acid (Barbinervic acid)	Terpenoids	Triterpene	-	2	1.74245e+06	2.22076e+06	1.37373e+06	1.02848e+06	1.16918e+06	1.20978e+06	3.49823e+06	3.35861e+06	2.93249e+06	5.20088e+06	4.92485e+06	5.93197e+06
Lmzn006169	C30H48O4	3,19-Dihydroxyurs-12-en-28-oic acid (Pomolic acid)	Terpenoids	Triterpene	13849-91-7	2	2.53456e+06	2.27761e+06	2.79913e+06	1.63633e+06	1.54999e+06	1.47641e+06	3.10595e+06	4.6628e+06	4.54464e+06	3.87509e+06	3.9042e+06	3.87355e+06
Lmsn009824	C30H48O6	2,3,19,23-Tetrahydroxyolean-12-en-28-oic acid	Terpenoids	Triterpene	55306-03-1	1	387431	370881	552573	236765	250119	259293	870899	855424	907353	1.24015e+06	818699	1.05181e+06
mws5035	C15H22N2O3	L-Leucyl-L-phenylalanine	Amino acids and derivatives	Amino acids and derivatives	56217-82-4	2	2.2631e+06	2.14104e+06	1.94862e+06	404845	305577	371762	323106	329681	359424	451259	413823	538900
pmb2221	C18H39NO3	4-Hydroxysphinganine	Lipids	Sphingolipids	554-62-1	3	1.77812e+07	1.76782e+07	1.73494e+07	8.31235e+06	1.00249e+07	1.08812e+07	9.0563e+06	7.13475e+06	8.74368e+06	4.658e+06	5.66114e+06	4.1025e+06
MWSslk081	C20H20O4	Bavachin	Flavonoids	Flavanones	19879-32-4	3	95072.5	69427.1	55929.9	19102.1	22083	40491.2	161716	161356	142333	112240	130190	100826
Zjyp101820	C31H50O4	Irisgemanical C	Terpenoids	Triterpene	-	2	205076	173720	165225	85809	53031.8	98589	207367	159632	161537	198002	194919	197486
Zmjp012331	C30H48O3	Lupa-12,20(29)-diene-3,27,28-triol (Oleanderol)	Terpenoids	Triterpene	114906-01-3	2	797516	852053	989317	325027	322630	260696	2.81014e+06	2.09743e+06	5.71463e+06	7.1032e+06	7.38249e+06	7.38976e+06
Smmp009889	C20H26O5	Rosmanol	Terpenoids	Ditepenoids	80225-53-2	2	540069	490584	495848	106950	104317	109083	2.14935e+06	1.7542e+06	1.95091e+06	1.13265e+06	1.15081e+06	1.15397e+06
pme0224	C12H13NO2	Indole-3-butyric acid	Alkaloids	Plumerane	133-32-4	3	51870.9	45804.4	42024.3	24375	23189.7	16939.1	37838.7	40790.8	39298.7	65310.3	59901.6	58301.6
MWS20160	C14H17NO6	Prunasin	Alkaloids	Alkaloids	99-18-3	2	328079	309669	374096	51829.3	86754	90023.7	64267.9	38345	72457	91218.8	94146	68928.6
Lhwp111003	C14H18N2O2	Hypaphorine	Alkaloids	Plumerane	487-58-1	2	584350	573563	592293	225417	285378	272088	307906	266845	240328	288492	266206	331487
Jmcp009989	C15H22O2	pterodontic acid	Terpenoids	Sesquiterpenoids	185845-89-0	2	1.99812e+06	1.90336e+06	1.79573e+06	1.14503e+06	1.13938e+06	1.20511e+06	3.23382e+06	3.01263e+06	2.90437e+06	2.84513e+06	2.98719e+06	2.76163e+06
zjmp120216	C30H46O4	11-Hydroxy-3-oxours-12-en-28-oic acid	Terpenoids	Triterpene	-	2	1.26538e+06	1.34304e+06	1.2418e+06	1.32447e+06	746765	798573	2.74077e+06	2.20291e+06	2.523e+06	3.52461e+06	3.55389e+06	3.66628e+06
pme1474	C11H15N5O3S	5'-Deoxy-5'-(methylthio)adenosine	Nucleotides and derivatives	Nucleotides and derivatives	2457-80-9	1	3.5121e+06	3.68284e+06	3.56037e+06	1.60405e+06	1.63845e+06	1.31638e+06	1.73181e+06	1.67988e+06	1.59361e+06	1.3579e+06	1.53236e+06	1.38296e+06
Lmwp102906	C26H30O8	Limonin	Terpenoids	Triterpene	1180-71-8	3	739341	993357	656402	379938	507485	404930	1.3263e+06	1.37978e+06	1.33961e+06	1.61008e+06	1.86106e+06	1.98273e+06
Hmln003092	C29H36O15	Isoforsythoside A	Phenolic acids	Phenolic acids	1357910-26-9	3	80977.6	121534	72888.2	44001.7	35075.4	58844.9	242456	157682	177488	227564	189671	165110
mws0609	C10H12N5O7P	Guanosine 3',5'-cyclic monophosphate	Nucleotides and derivatives	Nucleotides and derivatives	7665-99-8	3	247980	234338	233989	117513	135468	115702	447420	417005	443843	175860	227462	211564
Lmsp013238	C30H46O3	3-Hydroxy-urs-11-en-28,13-lactone	Terpenoids	Triterpene	-	3	61111.3	66536.7	66394.2	46493.6	45033.5	56860	207930	206152	225673	220951	281925	265475
Lmsp009971	C29H44O5	1,19-Dihydroxy-2-oxo-nor-A(3)-urs-12-en-28-oic acid (Rubuminatus B)	Terpenoids	Triterpene	-	2	117385	145026	112570	120763	101979	108097	313447	311966	287486	213017	181320	186503
pmb0981	C10H14N5O7P	Adenosine 5'-monophosphate	Nucleotides and derivatives	Nucleotides and derivatives	61-19-8	3	2.49021e+07	2.52274e+07	2.452e+07	1.30387e+07	1.29618e+07	1.06111e+07	5.98187e+06	6.47902e+06	6.90555e+06	1.15339e+07	1.03606e+07	1.15973e+07
pmb0197	C11H15N5O5	N7-Methylguanosine	Nucleotides and derivatives	Nucleotides and derivatives	20244-86-4	3	282281	270326	250049	103077	120802	138277	217817	201822	222707	195590	160443	204897
MWS201458	C15H22N2O3	Phe-Ile	Amino acids and derivatives	Amino acids and derivatives	22951-94-6	2	1.01345e+06	981403	1.03173e+06	225693	276527	283176	355322	369920	421241	297240	256980	311490
MWS201400	C16H21N3O3	Val-Trp	Amino acids and derivatives	Amino acids and derivatives	24587-37-9	2	443586	394860	452579	116410	145245	124434	175675	193099	159485	432067	381512	433594
Ymjm000100	C30H44O4	24-Hydroxy-3-oxooleana-11,13(18)-dien-28-oic acid	Terpenoids	Triterpene	-	2	5.03496e+06	5.06614e+06	4.77668e+06	3.18707e+06	3.53301e+06	3.08788e+06	7.40727e+06	8.22956e+06	7.99303e+06	6.6528e+06	6.64397e+06	6.54092e+06
pme2651	C21H28N7O17P3	NADP (Nicotinamide adenine dinucleotide phosphate)	Nucleotides and derivatives	Nucleotides and derivatives	53-59-8	3	34733.3	28127.3	52165.7	25056.5	18546.6	33937	28220.6	32018.8	18829	6830.2	14537.1	10292.4
pme3732	C9H13N3O5	Cytidine	Nucleotides and derivatives	Nucleotides and derivatives	65-46-3	2	5.19482e+06	6.09253e+06	5.80036e+06	644471	630587	574743	1.63484e+06	1.91817e+06	2.09433e+06	2.6576e+06	2.24238e+06	2.89973e+06
Lmzp003694	C26H32O8	Obacunoic acid	Terpenoids	Triterpene	751-29-1	3	321435	289900	306308	159661	179589	126849	566885	503028	531259	476318	309796	339038
pme3967	C12H17N5O5	2-(Dimethylamino)guanosine	Nucleotides and derivatives	Nucleotides and derivatives	2140-67-2	1	3.93969e+06	3.7086e+06	3.20815e+06	855992	976892	948173	1.72719e+06	1.86562e+06	1.94219e+06	2.03264e+06	1.7981e+06	2.15678e+06
Qmfp122220	C30H48O4	Ilelatifol D	Terpenoids	Triterpene	338744-15-3	1	942999	867145	986487	520948	506343	588661	4.47866e+06	4.41041e+06	4.17922e+06	3.56846e+06	3.16278e+06	2.56309e+06
Zbzp007301	C18H28O3	2-Methoxy-6-undecyl-1,4-benzoquinone	Quinones	Quinones	-	1	1.03859e+06	996539	888777	368218	98389.4	373770	5.15799e+06	4.68142e+06	4.764e+06	1.83319e+06	1.97748e+06	1.97313e+06
Ymjm000099	C30H44O3	3-Oxooleana-11,13(18)-dien-28-oic acid	Terpenoids	Triterpene	-	2	4.75795e+06	4.24346e+06	4.87767e+06	1.59046e+06	1.60178e+06	1.39936e+06	3.42566e+06	3.82856e+06	3540054	2.50248e+06	2.37814e+06	2.37862e+06
Zmdn006016	C20H24O6	Burselignan	Lignans and Coumarins	Lignans	-	2	58245	72360.7	75460.7	34687	29099.5	29280.9	100928	92292.5	114511	87725.2	94790.3	101309
pmb1912	C20H23N7O7	10-Formyltetrahydrofolic Acid	Alkaloids	Alkaloids	2800-34-2	1	7.35959e+06	7.92205e+06	7.41393e+06	5.89912e+06	5.80603e+06	5.76175e+06	9.61903e+06	1.03063e+07	9.09893e+06	1.33808e+07	1.10643e+07	1.229e+07
Lmsn000381	C12H22O11	D-Maltose	Others	Saccharides	69-79-4	1	3.71404e+06	3.92639e+06	4.56706e+06	1.51604e+06	1.47557e+06	1.29123e+06	2.32462e+06	1.76928e+06	1.90386e+06	2.92848e+06	2.94217e+06	3.62709e+06
Lmhp002001	C14H20N2O3	L-Valyl-L-Phenylalanine	Amino acids and derivatives	Amino acids and derivatives	3918-92-1	1	1.41575e+06	1.24231e+06	1.11758e+06	342665	301914	336898	562237	497672	464871	698223	686001	688901
pmp000266	C30H48O4	3,19-Dihydroxyolean-12-en-28-oic acid	Terpenoids	Triterpene	-	3	154587	132473	141170	96247.2	86221.1	76716.1	308330	425655	308755	247725	300474	299982
MWSmce482	C12H16O3	alpha-Asarone	Phenolic acids	Phenolic acids	2883-98-9	2	93594.8	138441	128908	111690	100241	114579	184030	123296	141485	71483.7	76498.7	69477.1
pme2867	C7H11NO3	3-Methylcrotonyl-L-glycine	Amino acids and derivatives	Amino acids and derivatives	33008-07-0	3	130375	153834	152806	11704.1	13340	12998.1	42490.2	32825.1	45454	44268.9	13753.8	43122.9
Zmzn000079	C4H9O7P	D-Erythrose-4-phosphate	Others	Saccharides	585-18-2	2	1.10529e+06	1.10438e+06	1.18684e+06	238663	260366	227744	261981	275781	283708	1.03929e+06	856300	980152
Hmgp002121	C31H28O13	Hispidulin-7-O-(6''-O-p-Coumaroyl)Glucoside	Flavonoids	Flavones	-	3	47525	23749.1	35010	28319.4	28907.9	37684.9	29401.2	21488.3	24553.8	117693	105455	62261.9
Lmhp001670	C11H22N2O3	L-Valyl-L-Leucine	Amino acids and derivatives	Amino acids and derivatives	3989-97-7	2	3.69565e+06	3.49078e+06	3.7647e+06	950244	923144	775125	1.79619e+06	1.88852e+06	1.74507e+06	3.49914e+06	3.60696e+06	3.33872e+06
mws0655	C8H10NO6P	Pyridoxal-5'-phosphate	Others	Vitamin	54-47-7	3	81297.6	68833.1	70168.1	43625.5	49118.5	78081	144312	136464	150396	115038	120905	123385
Cmmn005231	C20H24O8	Massoniresinol; Vladinol A	Lignans and Coumarins	Lignans	96087-10-4	2	147936	133967	146091	237254	139890	111421	278877	319221	360616	244230	264743	332329
mws0044	C15H12O7	Taxifolin(Dihydroquercetin)	Flavonoids	Flavanonols	480-18-2	2	110869	106730	117042	72073.1	58812.1	68075.1	228273	247939	246556	180066	224430	205115
Lmhp002031	C12H24N2O3	L-Leucyl-L-Leucine	Amino acids and derivatives	Amino acids and derivatives	3303-31-9	1	3.11626e+06	3.44507e+06	2.78707e+06	840679	1.38755e+06	1.17948e+06	1.85925e+06	1.60017e+06	1.67776e+06	2.0313e+06	2.29892e+06	2.2096e+06
Zasp009163	C30H46O3	Mudanpinoic acid A	Terpenoids	Triterpene	203511-36-8	2	1.0933e+06	1.32547e+06	985032	690089	411928	437115	1.38634e+06	1.63765e+06	930371	1.41494e+06	908110	590693
pme1194	C9H13N3O4	2'-Deoxycytidine	Nucleotides and derivatives	Nucleotides and derivatives	951-77-9	3	1.2274e+06	976969	647478	278629	192697	191162	74729.8	101205	105444	643582	670398	420164
Zmjn003003	C9H10O4	3,4-Dimethoxybenzoic acid; Veratric acid	Phenolic acids	Phenolic acids	93-07-2	3	93379.3	91690.8	81037.2	21524.7	23421.6	29043.4	84323.3	50698.5	50147.6	58615.5	49866.4	64188.1
Lmhp001461	C11H20N2O3	L-Prolyl-L-Leucine	Amino acids and derivatives	Amino acids and derivatives	52899-07-7	2	4.10574e+06	4.20437e+06	4.01686e+06	1.2644e+06	1.21595e+06	1.24502e+06	2.85822e+06	2.77076e+06	2.76719e+06	5.02686e+06	5.41377e+06	4.58289e+06
Lhwp110126	C30H48O4	3-Epialphitolic acid	Terpenoids	Triterpene	-	3	648531	849836	979320	520712	376662	672733	3.03944e+06	2.27174e+06	4.64603e+06	2.20487e+06	1.61503e+06	2.83417e+06
Lmsn011870	C36H58O11	Nigaichigoside F1	Terpenoids	Triterpene Saponin	95262-48-9	1	123945	146375	146906	51948.4	43695.2	44553.9	93563.8	111849	126754	122272	100975	98310.8
zjmp120215	C30H46O4	3,25-Epoxy-3-hydroxyurs-12-en-28-oic acid (Lantic acid)	Terpenoids	Triterpene	-	2	217156	197476	223227	686716	220688	247790	508381	574260	527268	587025	587272	447170
Lmjp003090	C17H20O10	Isofraxidin-7-O-glucoside	Lignans and Coumarins	Coumarins	483-91-0	3	165330	103375	71410.7	174875	248206	210878	284937	239097	242466	195296	263864	220716
mws0430	C19H19N7O6	Folic acid	Others	Vitamin	59-30-3	3	51918.4	48159.4	51125.7	21193.5	28571.3	16717.6	55614.7	48979.1	53130.5	46922.8	41422.8	43818.1
Zmyn005384	C18H36O3	2R-Hydroxyoctadecanoic Acid	Lipids	Free fatty acids	26633-48-7	1	904851	752659	704412	499478	557037	601383	1.05852e+06	1.43196e+06	2.07581e+06	731591	826977	517242
MWSHY0202	C16H12O2	6-Methylflavone	Flavonoids	Flavones	29976-75-8	3	197859	199140	200871	74745.1	85255.5	81103.7	123840	116545	118387	101702	103473	79601.6
pmb3081	C6H11PO11	Glucarate O-Phosphoric acid	Others	Saccharides	-	3	524835	592663	676832	285160	327212	255244	350070	346292	305621	238397	240418	317663
Lmsn000363	C16H22O7	Raspberryketone glucoside	Phenolic acids	Phenolic acids	38963-94-9	3	418779	494394	620423	66637.9	59068.2	46975.9	302476	508073	437096	280100	225586	246880
Zmjp010858	C30H46O3	Kanerocin	Terpenoids	Triterpene	-	2	1.87427e+06	1.65315e+06	1.60636e+06	812812	829662	912912	2.8653e+06	2.65233e+06	2.63654e+06	2.64808e+06	2.89241e+06	2.62619e+06
pmp000263	C30H46O3	3-Hydroxyurs-12,19-dien-28-oic acid (Sanguisorbigenin)	Terpenoids	Triterpene	-	2	1.18628e+06	1.99019e+06	1.20118e+06	1.10514e+06	737259	959116	2.73376e+06	1.48624e+06	2.43155e+06	2.31524e+06	1.9522e+06	1.96299e+06
Wmmp000180	C30H48O4	3,23-Dihydroxylup-20(29)-en-28-oic acid (Oplopanaxogenin C)	Terpenoids	Triterpene	161984-22-1	2	87229	88228.2	105349	51295.2	61603.3	27098.3	221051	103139	232665	208627	232259	241852
Qmyp010506	C13H10O4	2,4,6-Trihydroxybenzophenone	Others	Others	3555-86-0	3	651391	744770	672654	9	9	9	409156	386338	370457	9	9	9
MWSmce016	C7H7NO2	Nicotinic Acid Methyl Ester(Methyl Nicotinate)	Alkaloids	Pyridine alkaloids	93-60-7	3	173982	281950	160027	153420	106710	52396.3	70152.7	74125.1	127190	115050	76980.8	80420.9
Lhfp110337	C15H22O2	Bakkenolide A	Terpenoids	Sesquiterpenoids	19906-72-0	2	1.1849e+06	1.1293e+06	1.08778e+06	793691	787327	779731	1.96468e+06	1.74928e+06	1.96014e+06	1.79441e+06	1.81904e+06	1.80495e+06
Zbqn008252	C30H46O4	Rubianol-g	Terpenoids	Triterpene	-	2	1.94031e+06	2.19015e+06	1.66886e+06	955953	558686	935241	1.22017e+06	1.22486e+06	1.24672e+06	1472574	1.50613e+06	1.62949e+06
Lmsn003111	C15H18O8	1-O-p-Coumaroyl-β-D-glucose	Phenolic acids	Phenolic acids	7139-64-2	3	87765.1	98003.3	85633.6	33023.7	25968.7	20438.8	24712.4	21057.7	27591.1	92691.6	42036.4	39184.4
pmp001265	C24H49NO8	2-Amino-4-dihydroxy octadecyl galactoside	Alkaloids	Alkaloids	-	3	370959	337408	372977	207509	190458	160561	785523	838541	802026	451708	504234	433478
pmb3012	C22H22O11	Chrysoeriol-7-O-glucoside	Flavonoids	Flavones	19993-32-9	3	274134	144151	182871	165418	107252	74088.1	255300	327366	224794	252122	315283	359740
pmp000529	C30H46O4	21,23:24,25-Diepoxy-21-hydroxylanost-7-en-3-one (Melianone)	Terpenoids	Triterpene	6553-27-1	2	1.75846e+06	1.07997e+06	1.0753e+06	825668	677679	877892	1.38197e+06	1.88189e+06	1.32686e+06	2.1885e+06	3.33237e+06	2.1086e+06
mws0875	C5H10N2O3S	L-Cysteinyl-L-glycine	Amino acids and derivatives	Amino acids and derivatives	19246-18-5	3	149293	131769	122049	58299.2	64463.7	56039.2	117720	91362	91804	30434.2	62803	45393.3
pmb0964	C16H23N5O5	Isopentenyladenine-7-N-glucoside	Nucleotides and derivatives	Nucleotides and derivatives	-	3	651335	669527	607981	76690	45484.4	189395	278161	239200	280944	261209	259768	240652
MWSmce536	C6H6O3	Methyl 2-furoate	Organic acids	Organic acids	611-13-2	3	70534.7	71362.5	59970	23133	22868.6	21378.1	30673.5	28864.6	25660.2	42502	23686.2	34415.8
MWS4295	C18H36O3	DL-2-hydroxystearic acid	Lipids	Free fatty acids	629-22-1	2	946426	732775	777522	456298	523484	590932	1.03412e+06	1.49197e+06	2.06406e+06	833944	882329	530955
Lmqp012453	C30H48O2	3-Hydroxyurs-12-en-28-aldehyde (Ursolaldehyde)	Terpenoids	Triterpene	-	2	368237	334827	322297	104844	136843	105061	1.14242e+06	1.0672e+06	787391	774164	805791	892329
Zjmp102710	C30H46O4	3-Hydroxy-29(or30)-al-olean-12-en-28-oic acid	Terpenoids	Triterpene	-	2	1.08186e+06	886844	964789	383957	678119	715968	2.3837e+06	1.77904e+06	2.05957e+06	1.59279e+06	1.42806e+06	1.76892e+06
Smhn005081	C19H22O9	Fortuneanoside A	Phenolic acids	Phenolic acids	-	2	542271	586675	556013	221244	303484	271829	792435	722634	797784	762283	750744	305330
Smgp004575	C21H20O12	Quercetin-5-O-β-D-glucoside	Flavonoids	Flavonols	-	3	152625	168288	184439	113090	148671	114251	441697	432404	434339	371084	408480	395486
MWSHY0046	C21H20O12	Quercetin-3-O-glucoside (Isoquercitrin)	Flavonoids	Flavonols	482-35-9	3	152625	168288	184439	113090	148671	114251	441697	432404	434339	371084	408480	395486
Lssp210352	C26H40O10	Pierisfomoside D	Others	Saccharides	-	3	60184.8	101710	91700	54661	43154.8	73951.9	293033	324724	286747	235894	281468	301519
MWS201434	C12H20N4O3	Ile-His	Amino acids and derivatives	Amino acids and derivatives	97284-12-3	2	55170.3	72372.9	48396	23033.6	50767.5	44055.5	51910	75501.1	55005.2	122832	92919	126537
Lmzp002365	C22H24O11	Hesperetin-7-O-glucoside	Flavonoids	Flavanones	31712-49-9	3	189359	213986	206644	168192	76895.1	147288	510394	693280	678996	622364	524255	614541
Lmcp010284	C30H50O2	13-Methyl-27-norurs-14-ene-3,28-diol (Tamarixol)	Terpenoids	Triterpene	119708-41-7	3	113510	96506	59996.2	23138.4	33979.4	33212.6	143408	126545	123319	254782	182833	201752
Lhnp110101	C30H48O4	3,20-Dihydroxyurs-21-en-28-oic acid (Oleanderic acid)	Terpenoids	Triterpene	-	1	1.38318e+06	1.01938e+06	1.32085e+06	642181	635173	511420	2.95583e+06	3.01448e+06	2.55486e+06	3.27876e+06	4.04036e+06	3.81296e+06
Smnp004072	C22H24O10	8-O-methyl-7-hydroxyaloin B	Quinones	Anthraquinone	-	2	118390	128402	65123.1	158850	55104	56981.5	802007	778034	783833	800943	592563	633127
pme2459	C21H20O11	Luteolin-7-O-glucoside (Cynaroside)	Flavonoids	Flavones	5373-11-5	2	253906	200864	201627	259267	192487	179433	535791	679150	626405	614638	541165	531415
mws0874	C10H14N5O7P	3'-Adenylic Acid	Nucleotides and derivatives	Nucleotides and derivatives	84-21-9	3	66474	41927.5	61237.5	25594.1	32787.7	41083.3	18832.9	16398.2	14516.6	32584.3	26786.1	29380.1
HJAP134	C27H32O14	Pinocembrin-7-O-sophoroside	Flavonoids	Flavanones	-	3	8262.89	5879.17	30010	5259.2	8791.37	5397.07	820501	955796	851877	834283	640291	775039
Zbqn008164	C30H46O4	Rubiarbonone E	Terpenoids	Triterpene	-	2	793527	867235	860670	495795	426852	426430	457415	1.08292e+06	1.12898e+06	1.30196e+06	1.37663e+06	940442
MWS0559	C6H10O5	1,6-anhydro-β-D-glucose	Others	Saccharides	498-07-7	2	154115	340773	311067	87209.7	107780	108690	313798	247035	301873	245496	188942	187143
HX1191	C30H46O4	3,4-Secodammara-4(28),20,24-trien-3,26-dioic acid	Terpenoids	Triterpene	-	1	8.89299e+06	7.79465e+06	9.42296e+06	5.25036e+06	4.60871e+06	4.9448e+06	6.31093e+06	6.81555e+06	6.40348e+06	3.41442e+06	3.3498e+06	2.90027e+06
pme2743	C10H11NO3	N-Phenylacetylglycine	Amino acids and derivatives	Amino acids and derivatives	500-98-1	1	3340	5005	2603.72	4307.87	3832.68	3746.6	1.20902e+06	1.45937e+06	1.33652e+06	1.06375e+06	977184	1.02679e+06
Cmqp003383	C11H11NO3	Gentianamine	Alkaloids	Pyridine alkaloids	22952-54-1	2	9	9	9	32849.5	24246.1	60020	286446	247042	348258	281837	261004	238993
Lssp210311	C30H46O3	3-Hydroxylup-12(13),20(29)-diene-28-oic acid	Terpenoids	Triterpene	-	3	46982.9	33030.3	42583.8	7313.56	16794.8	19403.4	84536.5	76391.3	80356.8	110321	67303.2	76095.6
Yshs000050	C30H46O3	Lupane-20(29)-en-3-on-28-oic acid	Terpenoids	Triterpene	-	2	429170	417505	393027	347786	365762	402854	1.29567e+06	1.26088e+06	1.1372e+06	1.58523e+06	1.83409e+06	1.67251e+06
Lckn000316	C30H44O5	picfeltarraegenin I	Phenolic acids	Phenolic acids	82145-63-9	2	30768.9	53919.4	52011.2	9	9	9	81593.5	69258.3	85720.1	81596.8	78148.9	128812
mws1409	C15H22N2O18P2	Uridine-5'-diphosphoglucuronic acid	Nucleotides and derivatives	Nucleotides and derivatives	-	3	180051	204745	199419	53006.6	22392.3	59483.1	283887	178872	270530	50803.9	49097.8	34094.8
Zmrp110404	C30H48O3	3-Hydroxyurs-12-en-24-oic acid (β-Boswellic acid)	Terpenoids	Triterpene	631-69-6	2	385417	374713	357700	242643	256650	255637	745015	688629	700075	785787	813548	854436
mws0636	C18H20N2O3	L-Phenylalanyl-L-phenylalanine	Amino acids and derivatives	Amino acids and derivatives	2577-40-4	3	98265.3	139390	110459	48868.5	62855.1	54478.2	33142.2	32992.5	19957.2	39902.7	34543.8	51492.4
Lmsn005704	C35H30O19	3-Hydroxyphloretin-4'-O-[4'',6''-O-(S)-HHDP]-β-D-glucoside	Flavonoids	Chalcones	-	3	769.86	532.912	9	853.58	544.971	1138.4	63480.9	37130.4	16904.9	34117.8	21252	24521.5
Smnp001863	C22H24O10	8-O-methyl-7-hydroxyaloin	Quinones	Anthraquinone	-	2	236867	340583	287741	288980	313271	271417	885728	724660	701692	764002	556772	596432
Lmbp001216	C7H15NO2S	L-Dihomomethionine	Amino acids and derivatives	Amino acids and derivatives	34022-36-1	3	67015.5	47897.9	28844.4	30353.4	37157	35411.2	58573	47353.1	56572.3	84199.3	58017.5	77072.9
Zmjp003291	C27H30O15	Vitexin-2''-O-galactoside	Flavonoids	Flavones	-	3	99086.5	99009.4	157844	144103	81024.9	106391	229475	249969	185489	245730	294632	210475
Ymjm000150	C16H18O9	4-O-Caffeoylquinic acid	Phenolic acids	Phenolic acids	-	2	125102	140455	107442	48772.1	83535.7	149442	294616	330544	312069	41695.5	133863	114240
MWSslk163	C20H20O4	Isobavachin	Flavonoids	Flavanones	31524-62-6	3	318188	313148	308789	60699.2	69018.2	70300.8	43833.5	19177	31732.9	94859.2	63648.4	92427.5
mws0178	C16H18O9	Chlorogenic acid (3-O-Caffeoylquinic acid)	Phenolic acids	Phenolic acids	327-97-9	3	154147	145989	164862	158570	148897	165295	395873	309014	196982	109376	129286	109503
pme1816	C16H18O9	Neochlorogenic acid (5-O-Caffeoylquinic acid)	Phenolic acids	Phenolic acids	906-33-2	2	154147	145989	164862	158570	148897	165295	395873	309014	196982	109376	129286	109503
pmb0813	C10H9NO2	1-Methoxyindole-3-carbaldehyde	Alkaloids	Plumerane	67282-55-7	3	87656.8	89390.9	69169.7	49975.7	51676.4	44242.2	21412.3	18250.8	24832.4	62852.9	39483.1	62078.8
Lhwp110119	C30H48O5	2,3,19-Trihydroxyurs-12-en-28-oic acid (Tormentic acid)	Terpenoids	Triterpene	13850-16-3	1	555687	681478	578516	422473	485636	174553	122159	303022	222032	428946	183381	395377
Lmsp013456	C30H46O3	3-Hydroxytaraxastan-28,20-olide	Terpenoids	Triterpene	-	3	154342	150546	146835	123708	161477	119965	484631	319695	356976	561672	586220	474739
Li512115	C25H24O12	Isochlorogenic acid B	Phenolic acids	Phenolic acids	14534-61-3	2	48263	63919.4	38137.5	47900.2	44828.1	35958.9	346403	378241	405353	65434.8	74920.9	62114.4
Lmlp006175	C21H22O10	Isosalipurposide (Phlorizin Chalcone)	Flavonoids	Chalcones	4547-85-7	3	133763	31133.7	100100	19106.5	107295	96633.1	1.96753e+06	1.94974e+06	1.80473e+06	1.95519e+06	1.37669e+06	1.59009e+06
pmb1574	C18H28O2	9,12-Octadecadien-6-Ynoic Acid	Lipids	Free fatty acids	61481-29-6	3	1.10701e+06	918671	960109	351616	423198	452574	774787	594229	569244	496957	523794	537733

## Sheet: Table S6
Table S6. List of DEGs from the comparison of Vec vs. MdSYP121.
gene_id	MdSYP121_1	MdSYP121_2	MdSYP121_3	Vec1	Vec2	Vec3	MdSYP121	Vec	log2FoldChange	pvalue	padj	gene_description	tf_family
MD03G1251400	454047	452304	536437	27236.3	26191.4	25837.4	480929	26421.7	4.18604	0	0	- && P32765.1 RecName: Full=21 kDa seed protein; Flags: Precursor	-
MD06G1216300	437495	440395	477822	58445.6	56696.9	57161.3	451904	57434.6	2.97603	0	0	- && -	-
MD09G1069500	238384	235779	235037	43070.9	42963.5	43570.4	236400	43201.6	2.45207	0	0	- && Q43191.1 RecName: Full=Probable linoleate 9S-lipoxygenase 5; AltName: Full=Leaf lipoxygenase	-
MD02G1139900	124462	126465	124074	23726.8	22675.6	22242.4	125000	22881.6	2.44969	0	0	- && -	-
MD09G1256300	152337	153108	127469	4923.72	5053.55	4727.02	144305	4901.43	4.87976	0	0	- && Q9FSG7.1 RecName: Full=Thaumatin-like protein 1a; AltName: Full=Mdtl1; AltName: Full=Pathogenesis-related protein 5a; Short=PR-5a; AltName: Allergen=Mal d 2; Flags: Precursor	-
MD01G1213100	139802	138171	113682	17512.9	16421.2	15962.4	130552	16632.2	2.97259	0	0	- && P36908.1 RecName: Full=Acidic endochitinase; Flags: Precursor	-
MD11G1023900	210862	210524	180087	2526.23	2635.11	2596.37	200491	2585.9	6.27666	0	0	- && B8AVF0.1 RecName: Full=Beta-glucosidase 12; Flags: Precursor	-
MD04G1064400	100540	100353	104249	19169.7	18565	18549.8	101714	18761.5	2.43868	0	0	- && P81370.2 RecName: Full=Thaumatin-like protein; AltName: Allergen=Act d 2; Flags: Precursor	-
MD11G1070800	58823.5	57938.9	63051.7	4950.78	5045.65	4922.26	59938.1	4972.9	3.5913	0	0	- && P49092.2 RecName: Full=Asparagine synthetase [glutamine-hydrolyzing] 1; AltName: Full=Glutamine-dependent asparagine synthetase 1	-
MD05G1266200	58760.2	59691	60147.2	2929.23	3154.41	2955.51	59532.8	3013.05	4.30427	0	0	- && Q9SA85.1 RecName: Full=Berberine bridge enzyme-like 8; Short=AtBBE-like 8; Flags: Precursor	-
MD16G1158300	66481.7	67226.2	54167.4	2993.6	3072.83	2964.46	62625.1	3010.3	4.37874	0	0	- && Q9FGY1.1 RecName: Full=Beta-D-xylosidase 1; Short=AtBXL1; AltName: Full=Alpha-L-arabinofuranosidase; Flags: Precursor	-
MD12G1041700	84223.6	84125.8	73701.2	538.27	548.25	478.255	80683.5	521.591	7.27325	0	0	- && Q9ZSD4.1 RecName: Full=Syntaxin-121; Short=AtSYP121; AltName: Full=Syntaxin-related protein At-Syr1	-
MD10G1014500	1083.4	1040.84	1174.99	83022.3	81260.2	81716.2	1099.74	81999.6	-6.2203	0	0	- && P25141.1 RecName: Full=Alcohol dehydrogenase 1	-
MD15G1206800	43070.9	43319.5	40601.5	7958.37	8079.88	8261.98	42330.6	8100.08	2.38567	0	0	- && P48981.1 RecName: Full=Beta-galactosidase; AltName: Full=Acid beta-galactosidase; Short=Lactase; AltName: Full=Exo-(1-->4)-beta-D-galactanase; Flags: Precursor	-
MD15G1201000	67594	68545.7	75948.5	5350.98	5235.13	5538.44	70696.1	5374.85	3.71735	0	0	- && O82200.2 RecName: Full=Inositol oxygenase 2; AltName: Full=Myo-inositol oxygenase 2; Short=AtMIOX2; Short=MI oxygenase 2	-
MD11G1308400	7430.64	7457.17	8438.96	72358.6	68852.3	66696.8	7775.59	69302.5	-3.15585	0	0	- && P32292.1 RecName: Full=Indole-3-acetic acid-induced protein ARG2	-
MD15G1267100	36784.7	37337.9	40531.2	7713.96	7585.14	7249.95	38217.9	7516.35	2.34617	0	0	- && O23207.1 RecName: Full=Probable NAD(P)H dehydrogenase (quinone) FQR1-like 2	-
MD10G1035800	38141.2	36574.6	38774.7	8672.95	8736.03	8727.7	37830.2	8712.23	2.11842	0	0	- && Q93Z38.2 RecName: Full=Tryptophan aminotransferase-related protein 4	-
MD17G1070700	33319.1	33209.2	33071.6	3681.13	3796.52	3720.36	33200	3732.67	3.15285	0	0	- && Q6NKX1.1 RecName: Full=Proline dehydrogenase 2, mitochondrial; AltName: Full=Osmotic stress-induced proline dehydrogenase; AltName: Full=Proline oxidase; Flags: Precursor	-
MD05G1267900	59011.1	58374.8	49976.6	1610.14	1489.48	1532.39	55787.5	1544	5.17535	0	0	- && Q9FKU8.1 RecName: Full=Berberine bridge enzyme-like 26; Short=AtBBE-like 26; Flags: Precursor	-
MD08G1124400	37998	38377.7	30089.3	3556.13	3761.43	3678.26	35488.3	3665.27	3.2753	0	0	- && O23461.1 RecName: Full=L-arabinokinase; Short=AtISA1	-
MD15G1349000	33051.6	32404.8	34071.5	7203.67	7371.98	6998.28	33176	7191.31	2.2058	0	0	- && Q7Y1X1.1 RecName: Full=Esterase; AltName: Full=Early nodule-specific protein homolog; AltName: Full=Latex allergen Hev b 13; AltName: Allergen=Hev b 13; Flags: Precursor	-
MD17G1060500	30463	29939.3	30361.7	6615.03	6379.87	6490.47	30254.6	6495.12	2.21976	0	0	- && Q9FNP9.1 RecName: Full=Agmatine coumaroyltransferase	-
MD08G1105500	14138.6	13694.6	13662.1	1236.06	1207.9	1192.95	13831.8	1212.3	3.51226	0	0	- && O48723.1 RecName: Full=Patatin-like protein 2; Short=AtPLP2; AltName: Full=Patatin-related phospholipase A IIalpha; Short=pPLAIIa; AltName: Full=Phospholipase A IIA; Short=AtPLAIIA	-
MD09G1204300	13908.9	13545	12138	1525.25	1436.85	1454.47	13197.3	1472.19	3.16434	0	0	- && Q9XIE2.1 RecName: Full=ABC transporter G family member 36; Short=ABC transporter ABCG.36; Short=AtABCG36; AltName: Full=Pleiotropic drug resistance protein 8; AltName: Full=Protein PENETRATION 3	-
MD17G1134800	33414.6	32472	29002.9	4734.35	4607.93	4420.72	31629.8	4587.67	2.78548	0	0	- && P93836.2 RecName: Full=4-hydroxyphenylpyruvate dioxygenase; AltName: Full=4-hydroxyphenylpyruvic acid oxidase; Short=4HPPD; Short=HPD; Short=HPPDase	-
MD17G1119700	29864.7	29341.9	35662.6	1798.59	1727.21	1788.53	31623.1	1771.44	4.15805	0	0	- && Q9CAI3.1 RecName: Full=Probable cinnamyl alcohol dehydrogenase 1; Short=AtCAD1	-
MD05G1013400	477.319	472.714	502.641	46575.7	48143.3	47358.9	484.225	47359.3	-6.61172	0	0	- && P25141.1 RecName: Full=Alcohol dehydrogenase 1	-
MD13G1111500	2974.92	2904.59	2696.97	41341.4	39386.3	39557.2	2858.83	40094.9	-3.80999	0	0	- && Q7FAH2.1 RecName: Full=Glyceraldehyde-3-phosphate dehydrogenase 2, cytosolic	-
MD15G1223500	2706.29	2606.43	2194.33	35638.7	36650.3	36179.9	2502.35	36156.3	-3.85301	0	0	- && P31926.1 RecName: Full=Sucrose synthase; AltName: Full=Sucrose-UDP glucosyltransferase	-
MD04G1047700	28322.8	28514.6	30079.5	2567.28	2535.11	2598.16	28972.3	2566.85	3.49663	0	0	- && Q9M2U5.1 RecName: Full=Endochitinase EP3; AltName: Full=Chitinase class IV; Short=AtchitIV; AltName: Full=Protein HOMOLOG OF CARROT EP3-3 CHITINASE; Short=AtEP3; Flags: Precursor	-
MD06G1002300	6054.19	5882.91	6292.2	27401.4	26843.2	27352.8	6076.43	27199.1	-2.16225	0	0	- && Q41140.1 RecName: Full=Pyrophosphate--fructose 6-phosphate 1-phosphotransferase subunit alpha; Short=PFP; AltName: Full=6-phosphofructokinase, pyrophosphate dependent; AltName: Full=PPi-PFK; AltName: Full=Pyrophosphate-dependent 6-phosphofructose-1-kinase	-
MD17G1064400	1678.39	1748.83	1361.99	25244.6	25005.4	24268.3	1596.4	24839.4	-3.95984	0	0	- && -	-
MD08G1156600	28935.5	28774.8	27807.4	1527.12	1557.03	1621.95	28505.9	1568.7	4.18353	0	0	- && F4JWR0.1 RecName: Full=ACT domain-containing protein ACR2; AltName: Full=Protein ACT DOMAIN REPEATS 2	-
MD05G1168400	20774.5	20965.3	24042.5	3164.32	3138.62	3005.66	21927.4	3102.87	2.8211	0	0	- && Q9SV68.1 RecName: Full=Putative quinone-oxidoreductase homolog, chloroplastic	-
MD15G1156100	18124.8	18305.7	15527.8	2635.38	2716.69	2658.16	17319.5	2670.08	2.69739	0	0	- && Q9D7Q1.2 RecName: Full=Chitotriosidase-1; AltName: Full=Chitinase-1; Flags: Precursor	-
MD09G1033600	28567	28958.1	31231.8	1666.12	1765.8	1682.85	29585.6	1704.92	4.11699	0	0	- && Q941I0.2 RecName: Full=2-methylene-furan-3-one reductase; AltName: Full=Enone oxidoreductase; Short=FaEO; AltName: Full=Quinone oxidoreductase; Short=FaQR	-
MD10G1014800	164.287	125.768	137.28	25478.7	24868.6	23856.3	142.445	24734.5	-7.44128	0	0	- && Q84VY3.2 RecName: Full=Stearoyl-[acyl-carrier-protein] 9-desaturase 6, chloroplastic; Short=Stearoyl-ACP desaturase 6; AltName: Full=Acyl-[acyl-carrier-protein] desaturase 6; Flags: Precursor	-
MD03G1291900	3528.83	3474.88	3701.17	23116.7	22330.9	21755.2	3568.29	22400.9	-2.65022	0	0	- && P42736.2 RecName: Full=Ethylene-responsive transcription factor RAP2-3; AltName: Full=Cadmium-induced protein AS30; AltName: Full=Ethylene response factor 72; Short=ERF72; AltName: Full=Ethylene-responsive element binding protein; Short=AtEBP; AltName: Full=Protein RELATED TO APETALA2 3; Short=Related to AP2 3	-
MD10G1210600	2603.06	2747.38	3070.97	22587.7	21522.1	21663.9	2807.14	21924.6	-2.96526	0	0	- && Q42962.1 RecName: Full=Phosphoglycerate kinase, cytosolic	-
MD15G1086000	14731.4	14532.7	12504.4	963.661	938.603	1018.31	13922.8	973.524	3.83811	0	0	- && O48723.1 RecName: Full=Patatin-like protein 2; Short=AtPLP2; AltName: Full=Patatin-related phospholipase A IIalpha; Short=pPLAIIa; AltName: Full=Phospholipase A IIA; Short=AtPLAIIA	-
MD11G1269400	14811.3	14782.1	14537.7	1500.07	1414.05	1425.81	14710.4	1446.64	3.34626	0	0	- && P83594.1 RecName: Full=Factor Xa inhibitor BuXI	-
MD06G1118700	19519	19268.5	22650.2	1032.69	924.568	910.833	20479.2	956.032	4.42133	0	0	- && Q9SGU9.1 RecName: Full=Methionine gamma-lyase; Short=AtMGL; AltName: Full=L-methioninase	-
MD04G1128900	881.376	916.155	1009.61	21962.7	20150.1	19989.1	935.712	20700.6	-4.46724	0	0	- && O24058.1 RecName: Full=Metallothionein-like protein type 2 [Malus domestica]	-
MD15G1085900	12852.1	13334.7	12412.5	1327.48	1251.76	1356.85	12866.4	1312.03	3.29388	0	0	- && O48723.1 RecName: Full=Patatin-like protein 2; Short=AtPLP2; AltName: Full=Patatin-related phospholipase A IIalpha; Short=pPLAIIa; AltName: Full=Phospholipase A IIA; Short=AtPLAIIA	-
MD11G1269300	14768	14696.4	16616.3	652.081	614.917	643.942	15360.3	636.98	4.59207	0	0	- && P58519.1 RecName: Full=Aspartic protease inhibitor 5; AltName: Full=PI-13; AltName: Full=pi13; Flags: Precursor	-
MD09G1143800	156.516	125.768	110.257	27353.8	26712.5	27021.4	130.847	27029.2	-7.69233	0	0	- && Q00451.1 RecName: Full=36.4 kDa proline-rich protein	-
MD10G1283500	944.649	999.638	944.749	24449.8	25306.3	24063.2	963.012	24606.4	-4.67528	0	0	- && P51850.1 RecName: Full=Pyruvate decarboxylase 1; Short=PDC [Pisum sativum]	-
MD01G1046200	18722	18774.1	17607.6	2636.31	2637.74	2683.24	18367.9	2652.43	2.79178	0	0	- && Q9T074.1 RecName: Full=Phosphoenolpyruvate carboxykinase [ATP]; Short=PEP carboxykinase; Short=PEPCK	-
MD05G1105800	7933.49	7598.12	8011.99	335.836	342.985	369.886	7847.87	349.569	4.48837	0	0	- && B8AVF0.1 RecName: Full=Beta-glucosidase 12; Flags: Precursor	-
MD02G1180300	419.597	410.914	410.76	10507.9	10865.9	10739.2	413.757	10704.3	-4.69337	0	0	- && O82333.1 RecName: Full=Probable indole-3-acetic acid-amido synthetase GH3.1; AltName: Full=Auxin-responsive GH3-like protein 1; Short=AtGH3-1	-
MD15G1145500	8329.78	8225.88	7801.2	585.846	571.934	547.216	8118.95	568.332	3.83667	0	0	- && Q9SU30.2 RecName: Full=F-box protein CPR30; AltName: Full=Protein CONSTITUTIVE EXPRESSER OF PR GENES 30	-
MD06G1161300	10888.4	10826.9	10956.5	1484.21	1487.73	1411.48	10890.6	1461.14	2.89795	0	0	- && Q9FMK7.1 RecName: Full=BTB/POZ and TAZ domain-containing protein 1; AltName: Full=BTB and TAZ domain protein 1	-
MD04G1018500	15792.6	15747	16613.1	2960.02	2903.53	2906.25	16050.9	2923.27	2.45705	0	0	- && Q93WN0.1 RecName: Full=Selenium-binding protein 2; AltName: Full=Protein EMBRYO SAC DEVELOPMENT ARREST 38	-
MD00G1145200	8548.46	8028.55	8183.86	903.957	842.111	861.575	8253.62	869.215	3.24753	0	0	- && B8AVF0.1 RecName: Full=Beta-glucosidase 12; Flags: Precursor	-
MD13G1123000	13551.4	13224.1	15934.3	1090.53	1125.45	1152.65	14236.6	1122.88	3.66425	0	0	- && Q8LJW3.1 RecName: Full=ACT domain-containing protein ACR4; AltName: Full=Protein ACT DOMAIN REPEATS 4	-
MD05G1315900	23917	24921.6	20099.2	1337.74	1399.13	1330.87	22979.3	1355.92	4.0829	0	0	- && F4JGZ1.1 RecName: Full=Mediator of RNA polymerase II transcription subunit 16; AltName: Full=Protein SENSITIVE TO FREEZING 6	-
MD06G1184300	9717.34	10842.1	10526.3	1601.75	1519.31	1691.8	10361.9	1604.29	2.69138	0	0	- && Q9C827.1 RecName: Full=Coatomer subunit beta'-2; AltName: Full=Beta'-coat protein 2; Short=Beta'-COP 2	-
MD13G1160500	99.9041	119.263	114.581	3359.29	3177.22	3101.49	111.249	3212.67	-4.85097	0	0	- && Q40280.3 RecName: Full=Major allergen Mal d 1; AltName: Full=AP15; AltName: Full=Allergen Mal d I; AltName: Allergen=Mal d 1	-
MD02G1079200	12187.2	12073.7	11623.4	1017.77	1017.55	1028.16	11961.4	1021.16	3.55009	0	0	- && P48981.1 RecName: Full=Beta-galactosidase; AltName: Full=Acid beta-galactosidase; Short=Lactase; AltName: Full=Exo-(1-->4)-beta-D-galactanase; Flags: Precursor	-
MD03G1282900	2224.53	2114.2	2010.56	18800.3	18087	18203.2	2116.43	18363.5	-3.11723	0	0	- && P46423.1 RecName: Full=Glutathione S-transferase; AltName: Full=25 kDa auxin-binding protein; AltName: Full=GST class-phi	-
MD13G1042700	810.333	906.397	839.897	21709.9	22007.2	22386.6	852.209	22034.6	-4.69224	0	0	- && Q9S7Y7.1 RecName: Full=Alpha-xylosidase 1; Flags: Precursor	-
MD05G1267600	7553.86	7614.38	8293.04	1383.46	1359.66	1331.77	7820.43	1358.29	2.52554	0	0	- && Q9SVG3.1 RecName: Full=Berberine bridge enzyme-like 21; Short=AtBBE-like 21; Flags: Precursor	-
MD07G1068400	10862.9	10747.7	11700.2	970.192	892.989	917.103	11103.6	926.761	3.58303	0	0	- && -	-
MD07G1282800	1299.86	1354.17	1407.39	7945.31	7614.09	7421.01	1353.81	7660.14	-2.50019	0	0	- && P23472.2 RecName: Full=Hevamine-A; Includes: RecName: Full=Chitinase; Includes: RecName: Full=Lysozyme; Flags: Precursor	-
MD06G1201600	1094.5	1189.37	1229.04	7826.83	7960.58	7666.4	1170.97	7817.94	-2.73888	0	0	- && P42730.2 RecName: Full=Chaperone protein ClpB1; AltName: Full=ATP-dependent Clp protease ATP-binding subunit ClpB homolog 1; AltName: Full=Casein lytic proteinase B1; AltName: Full=Heat shock protein 101; AltName: Full=Protein DEFECTIVE IN LONG-TERM ACQUIRED THERMOTOLERANCE	-
MD08G1101700	18865.2	18380.6	20782.3	420.727	450.003	429.892	19342.7	433.541	5.4791	0	0	- && P17859.1 RecName: Full=Alpha-amylase; AltName: Full=1,4-alpha-D-glucan glucanohydrolase; Flags: Precursor	-
MD05G1042900	1384.23	1347.67	1317.68	18736.8	18644	17310.3	1349.86	18230.4	-3.75554	0	0	- && Q9FE06.1 RecName: Full=Protein EXORDIUM-like 2; Flags: Precursor	-
MD13G1208500	11689.9	12255.9	15493.2	344.231	293.862	304.507	13146.3	314.2	5.38766	0	0	- && P24076.1 RecName: Full=Glu S.griseus protease inhibitor; AltName: Full=BGIA	-
MD13G1173100	11214.8	11573.9	12762.8	1443.16	1423.69	1311.17	11850.5	1392.67	3.08912	0	0	- && A7NW78.1 RecName: Full=CASP-like protein 1E2; Short=VvCASPL1E2	-
MD07G1174700	1436.4	1517.89	1446.31	10792.4	10614.1	10476.8	1466.87	10627.8	-2.85697	0	0	- && Q9SV31.1 RecName: Full=Probable aquaporin PIP2-5; AltName: Full=Plasma membrane intrinsic protein 2-5; Short=AtPIP2;5; AltName: Full=Plasma membrane intrinsic protein 2d; Short=PIP2d	-
MD08G1218900	13832.3	14041.6	12495.8	653.014	640.356	596.475	13456.5	629.948	4.41709	0	0	- && D3UAG4.1 RecName: Full=UDP-glycosyltransferase 88F4; AltName: Full=UDP-glucose:chalcone 2'-O-glucosyltransferase	-
MD07G1168000	7281.9	7503.79	7722.29	349.829	331.581	366.304	7502.66	349.238	4.4254	0	0	- && -	-
MD16G1069500	7351.83	7514.64	8045.5	1337.74	1319.31	1245.79	7637.32	1300.95	2.55361	0	0	- && O49255.1 RecName: Full=NAC transcription factor 29; Short=AtNAC029; AltName: Full=Protein NAC-LIKE, ACTIVATED BY AP3/PI; Short=AtNAP	-
MD07G1017900	28.8612	31.442	44.3189	15911.1	14881.7	14649.5	34.874	15147.4	-8.76055	0	0	- && -	-
MD01G1185500	297.492	332.851	325.365	11195.5	10793.9	10750.9	318.57	10913.4	-5.09789	0	0	- && Q42971.2 RecName: Full=Enolase; AltName: Full=2-phospho-D-glycerate hydro-lyase; AltName: Full=2-phosphoglycerate dehydratase; AltName: Full=OSE1	-
MD11G1203300	340.784	279.725	265.913	7465.81	8143.04	8181.38	295.474	7930.08	-4.74719	0	0	- && Q9LK64.1 RecName: Full=ABC transporter C family member 3; Short=ABC transporter ABCC.3; Short=AtABCC3; AltName: Full=ATP-energized glutathione S-conjugate pump 3; AltName: Full=Glutathione S-conjugate-transporting ATPase 3; AltName: Full=Multidrug resistance-associated protein 3	-
MD03G1224800	9736.21	9536.68	9145.9	1923.59	1807.03	1821.67	9472.93	1850.76	2.35584	0	0	- && H2DH21.1 RecName: Full=Cytochrome P450 CYP72A219; AltName: Full=Cytochrome P450 CYP72A129 [Panax ginseng]	-
MD08G1230700	4265.9	4415.97	3810.34	416.063	363.161	394.963	4164.07	391.396	3.41197	0	0	- && Q9XIV8.1 RecName: Full=Peroxidase N1; AltName: Full=Peroxidase B2; AltName: Full=Peroxidase B3; Flags: Precursor	-
MD06G1008700	15738.2	15753.5	15707.3	533.605	459.652	495.271	15733	496.176	4.98771	0	0	- && P17598.2 RecName: Full=Catalase isozyme 1	-
MD13G1085200	310.813	325.262	348.065	8732.66	8309.71	8222.58	328.047	8421.65	-4.68173	0	0	- && Q9ZWS9.1 RecName: Full=Two-component response regulator ARR3	-
MD15G1150300	11142.6	11078.4	10070.1	614.766	576.32	615.283	10763.7	602.123	4.16024	0	0	- && Q9SWW6.1 RecName: Full=Cellulose synthase A catalytic subunit 7 [UDP-forming]; Short=AtCesA7; AltName: Full=Protein FRAGILE FIBER 5; AltName: Full=Protein IRREGULAR XYLEM 3; Short=AtIRX3	-
MD10G1049900	220.899	223.347	159.98	3196.03	3163.18	3195.53	201.409	3184.92	-3.98381	0	0	- && Q8RXN0.1 RecName: Full=ABC transporter G family member 11; Short=ABC transporter ABCG.11; Short=AtABCG11; AltName: Full=Protein CUTICULAR DEFECT AND ORGAN FUSION 1; AltName: Full=Protein DESPERADO; AltName: Full=Protein PERMEABLE LEAVES 1; AltName: Full=White-brown complex homolog protein 11; Short=AtWBC11	-
MD12G1039700	8181.03	7977.59	8395.73	1154.9	1131.59	1079.21	8184.78	1121.9	2.86712	0	0	- && -	-
MD01G1195200	7740.35	8031.8	8688.66	749.1	745.619	658.272	8153.6	717.664	3.50621	0	0	- && Q9FJ95.1 RecName: Full=Sorbitol dehydrogenase; AltName: Full=L-iditol 2-dehydrogenase	-
MD06G1212600	6186.28	5889.41	5338.8	518.679	540.355	516.766	5804.83	525.267	3.46592	0	0	- && Q5UNY4.1 RecName: Full=Uncharacterized protein L728 [Acanthamoeba polyphaga mimivirus]	-
MD16G1179400	7794.74	7812.79	7723.38	723.912	744.742	734.399	7776.97	734.351	3.40452	0	0	- && Q42910.1 RecName: Full=Pyruvate, phosphate dikinase, chloroplastic; AltName: Full=Pyruvate, orthophosphate dikinase; Flags: Precursor	-
MD07G1192900	6979.96	6957.35	6660.8	998.178	961.411	957.405	6866.04	972.331	2.82012	0	0	- && Q681X4.1 RecName: Full=Zinc finger protein ZAT5	-
MD01G1029100	734.85	741.597	837.735	8703.74	8436.03	8795.77	771.394	8645.18	-3.48613	0	0	- && Q9XEE2.1 RecName: Full=Annexin D2; AltName: Full=AnnAt2	-
MD10G1259300	680.458	694.976	671.269	12892.4	12911.5	12817	682.234	12873.6	-4.23801	0	0	- && Q7X9I4.1 RecName: Full=Endoplasmic reticulum oxidoreductin-2; Flags: Precursor	-
MD05G1021100	66.6027	52.0419	35.6713	10410.9	10172.9	10235.9	51.4386	10273.2	-7.64513	0	0	- && -	-
MD11G1255300	11276.9	10816	9082.13	769.623	786.848	773.805	10391.7	776.759	3.74173	0	0	- && Q9FN30.1 RecName: Full=Probable aminotransferase TAT2; AltName: Full=Tyrosine aminotransferase 2	-
MD15G1063100	6097.48	6483.56	5977.64	475.767	484.214	442.43	6186.23	467.47	3.72612	0	0	- && Q9M439.1 RecName: Full=Branched-chain-amino-acid aminotransferase 2, chloroplastic; Short=Atbcat-2; Flags: Precursor	-
MD15G1103100	9694.03	9426.09	8861.61	1484.21	1515.8	1561.04	9327.24	1520.35	2.61695	0	0	- && O23461.1 RecName: Full=L-arabinokinase; Short=AtISA1	-
MD05G1360500	572.783	580.051	559.931	8491.04	8836.91	8512.75	570.922	8613.57	-3.9153	0	0	- && -	-
MD17G1109300	18.8708	11.9263	7.56664	13434.4	12521.1	12635.2	12.7879	12863.6	-9.98004	0	0	- && -	-
MD05G1210000	401.836	391.399	512.37	11743	11002.7	11119.9	435.201	11288.5	-4.69659	0	0	- && Q03666.1 RecName: Full=Probable glutathione S-transferase; AltName: Full=Auxin-induced protein PCNT107	-
MD16G1009100	35.5214	27.1052	29.1856	5837.94	5289.51	5537.54	30.6041	5555	-7.50557	0	0	- && A3FPF2.1 RecName: Full=Defensin-like protein; AltName: Full=Gamma-thionin homolog; Flags: Precursor	-
MD12G1010500	7195.31	6958.44	7109.4	1215.54	1263.17	1220.71	7087.72	1233.14	2.52285	0	0	- && Q9ASS7.1 RecName: Full=Cationic amino acid transporter 2, vacuolar	-
MD10G1052800	189.818	178.894	177.276	4726.89	4518.45	4394.75	181.996	4546.7	-4.64313	0	0	- && Q9ZSA8.1 RecName: Full=Protein DMR6-LIKE OXYGENASE 1; AltName: Full=2-oxoglutarate (2OG)-Fe(II) oxygenase-like protein DLO1; AltName: Full=Protein SENESCENCE-ASSOCIATED GENE 108; AltName: Full=Salicylate 3-hydroxylase DLO1; Short=S3H DLO1; Short=SA 3-hydroxylase DLO1; Short=Salicylic acid 3-hydroxylase DLO1	-
MD10G1293100	29.9712	18.4315	16.2142	8521.83	8551.82	8272.73	21.539	8448.79	-8.62018	0	0	- && P93013.1 RecName: Full=Non-classical arabinogalactan protein 30; Short=AtAGP30; Flags: Precursor	-
MD11G1004100	198.698	205.999	216.19	7142.1	6984.26	6752.88	206.962	6959.75	-5.07124	0	0	- && P22195.2 RecName: Full=Cationic peroxidase 1; AltName: Full=PNPC1; Flags: Precursor	-
MD11G1261900	78.8132	97.5786	83.233	3041.18	3164.94	3279.72	86.5416	3161.94	-5.19059	0	0	- && Q02909.1 RecName: Full=Phosphoenolpyruvate carboxylase, housekeeping isozyme; Short=PEPCase; AltName: Full=PEPC 1	-
MD13G1208400	5953.17	5649.8	6032.77	222.025	224.563	226.589	5878.58	224.392	4.71124	0	0	- && -	-
MD06G1009000	6851.2	6835.92	6427.32	583.981	561.408	583.936	6704.81	576.442	3.54012	0	0	- && P17598.2 RecName: Full=Catalase isozyme 1	-
MD17G1059400	8354.2	8044.81	7820.66	921.682	953.516	909.938	8073.22	928.378	3.12023	0	0	- && Q9FGH9.1 RecName: Full=Exocyst complex component EXO70B1; Short=AtExo70b1; AltName: Full=Exocyst subunit Exo70 family protein B1	-
MD16G1027500	4131.59	4018.07	3923.84	372.218	279.827	332.271	4024.5	328.105	3.61814	0	0	- && Q9M9Q6.1 RecName: Full=Serine carboxypeptidase-like 50; Flags: Precursor	-
MD12G1018800	1231.04	1255.51	1261.47	7174.75	6882.51	6895.29	1249.34	6984.18	-2.48284	0	0	- && P17784.2 RecName: Full=Fructose-bisphosphate aldolase 1, cytoplasmic; AltName: Full=Cytoplasmic aldolase; Short=cALD; AltName: Full=Gravity-specific protein GSC 233	-
MD06G1184200	4562.29	4499.46	4483.77	579.316	600.882	650.211	4515.17	610.136	2.88729	0	0	- && O35142.3 RecName: Full=Coatomer subunit beta'; AltName: Full=Beta'-coat protein; Short=Beta'-COP; AltName: Full=p102	-
MD07G1210700	531.712	536.682	646.407	7030.16	6661.45	6245.97	571.6	6645.86	-3.53903	0	0	- && P27880.1 RecName: Full=18.2 kDa class I heat shock protein	-
MD04G1101000	601.645	561.619	460.484	5115.89	5286	5125.56	541.249	5175.82	-3.25792	0	0	- && Q94KB7.2 RecName: Full=MLO-like protein 6; Short=AtMlo6	-
MD01G1195300	5060.7	5165.16	5402.58	563.457	556.144	546.321	5209.48	555.308	3.22991	0	0	- && Q9FJ95.1 RecName: Full=Sorbitol dehydrogenase; AltName: Full=L-iditol 2-dehydrogenase	-
MD03G1051100	273.071	302.494	329.689	7134.64	6879.87	7137.1	301.751	7050.54	-4.54562	0	0	- && Q96423.1 RecName: Full=Trans-cinnamate 4-monooxygenase; AltName: Full=Cinnamic acid 4-hydroxylase; Short=C4H; Short=CA4H; AltName: Full=Cytochrome P450 73; AltName: Full=Cytochrome P450C4H	-
MD03G1167300	7680.4	7433.32	7568.8	852.649	783.339	792.613	7560.84	809.534	3.22378	0	0	- && -	-
MD07G1164200	7506.13	7621.97	7507.19	1061.61	1141.24	1193.85	7545.09	1132.23	2.73608	0	0	- && O81916.2 RecName: Full=Uncharacterized calcium-binding protein At1g02270	-
MD16G1150400	7068.77	7319.48	7096.43	1083.07	1009.66	1102.49	7161.56	1065.07	2.74953	0	0	- && Q9SEE5.2 RecName: Full=Galactokinase; AltName: Full=Galactose kinase	-
MD04G1042400	889.146	918.323	970.692	6836.12	6693.03	6472.56	926.054	6667.24	-2.84774	0	0	- && Q9SID0.1 RecName: Full=Probable fructokinase-1	-
MD12G1023300	3291.28	3261.29	2883.97	151.126	164.913	169.27	3145.52	161.77	4.2804	0	0	- && Q8S340.1 RecName: Full=Purple acid phosphatase 22; Flags: Precursor	-
MD02G1140000	7178.66	7301.05	8169.81	386.211	405.266	403.919	7549.84	398.465	4.24364	0	0	- && -	-
MD05G1138400	5564.66	5710.52	5554.99	857.314	883.34	953.822	5610.06	898.159	2.64279	0	0	- && P0DKH6.1 RecName: Full=Disease resistance protein RPS6; AltName: Full=Resistance to Pseudomonas syringae 6	-
MD15G1208300	65.4927	58.5472	45.3998	4438.63	4418.45	4547.9	56.4799	4468.33	-6.30764	0	0	- && Q9LTS3.1 RecName: Full=Cytokinin dehydrogenase 3; AltName: Full=Cytokinin oxidase 3; Short=AtCKX3; Short=CKO 3; Flags: Precursor	-
MD15G1219000	3753.06	3838.09	4292.45	333.037	396.494	366.304	3961.2	365.278	3.43797	0	0	- && Q9ZUF7.1 RecName: Full=Protein LURP-one-related 6	-
MD10G1006100	248.65	239.61	219.433	4567.36	4636	4807.62	235.897	4670.33	-4.30774	0	0	- && Q6NPR7.1 RecName: Full=Probable methyltransferase PMT24	-
MD05G1088400	546.142	449.946	602.088	7526.45	7299.18	6941.86	532.725	7255.83	-3.76769	0	0	- && O49485.1 RecName: Full=D-3-phosphoglycerate dehydrogenase 1, chloroplastic; AltName: Full=Protein EMBRYO SAC DEVELOPMENT ARREST 9; Flags: Precursor	-
MD02G1207900	737.07	761.113	693.969	6939.67	6850.93	6822.74	730.717	6871.11	-3.23321	0	0	- && O04887.1 RecName: Full=Pectinesterase 2; Short=PE 2; AltName: Full=Pectin methylesterase; Flags: Precursor	-
MD04G1180100	832.534	913.986	945.83	5816.49	5984.25	5819.66	897.45	5873.47	-2.71007	0	0	- && Q42908.1 RecName: Full=2,3-bisphosphoglycerate-independent phosphoglycerate mutase; Short=BPG-independent PGAM; Short=Phosphoglyceromutase; AltName: Full=PGAM-I	-
MD08G1015000	448.458	469.461	442.108	4664.38	4597.4	4645.52	453.343	4635.77	-3.35408	0	0	- && Q0WSY2.1 RecName: Full=Filament-like plant protein 4; Short=AtFPP4	-
MD12G1016600	549.472	550.777	609.655	5495.58	5409.69	5391.56	569.968	5432.27	-3.25239	0	0	- && P42896.1 RecName: Full=Enolase; AltName: Full=2-phospho-D-glycerate hydro-lyase; AltName: Full=2-phosphoglycerate dehydratase	-
MD17G1098900	503.961	507.409	573.984	4685.84	4436.87	4507.59	528.451	4543.44	-3.10364	0	0	- && O65390.1 RecName: Full=Aspartic proteinase A1; Flags: Precursor	-
MD12G1206900	762.601	789.302	890.701	7046.02	6518.47	6514.65	814.202	6693.05	-3.03892	0	0	- && -	-
MD09G1033200	6356.12	6145.28	6816.46	623.162	586.846	669.915	6439.29	626.641	3.36136	0	0	- && Q941I0.2 RecName: Full=2-methylene-furan-3-one reductase; AltName: Full=Enone oxidoreductase; Short=FaEO; AltName: Full=Quinone oxidoreductase; Short=FaQR	-
MD09G1103100	6254	6324.18	6737.55	297.588	224.563	264.204	6438.57	262.118	4.62037	0	0	- && -	-
MD13G1056600	602.755	580.051	742.611	6184.97	6240.4	5930.72	641.806	6118.69	-3.25276	0	0	- && Q9ZPQ3.2 RecName: Full=D-aminoacyl-tRNA deacylase; AltName: Full=Ethanol tolerance protein GEKO1	-
MD05G1106200	3791.91	3913.99	4096.79	116.61	111.404	119.116	3934.23	115.71	5.0879	0	0	- && B8AVF0.1 RecName: Full=Beta-glucosidase 12; Flags: Precursor	-
MD13G1241200	5562.44	5404.77	5756.05	478.566	425.442	476.463	5574.42	460.157	3.59922	0	0	- && O64566.1 RecName: Full=Plant intracellular Ras-group-related LRR protein 6	-
MD14G1126800	8209.89	7881.1	9273.46	136.2	127.194	148.671	8454.82	137.355	5.94417	0	0	- && Q9SGU9.1 RecName: Full=Methionine gamma-lyase; Short=AtMGL; AltName: Full=L-methioninase	-
MD03G1080000	270.851	318.757	318.88	7491	7198.3	7208.75	302.829	7299.35	-4.59047	0	0	- && P37392.1 RecName: Full=Tubulin beta-1 chain; AltName: Full=Beta-1-tubulin	-
MD00G1106800	4752.1	4818.21	4451.35	356.359	281.581	353.765	4673.89	330.568	3.82277	0	0	- && -	-
MD01G1036200	142.086	195.157	158.899	3313.58	3126.34	3140	165.381	3193.31	-4.27019	0	0	- && P46667.1 RecName: Full=Homeobox-leucine zipper protein ATHB-5; AltName: Full=HD-ZIP protein ATHB-5; AltName: Full=Homeodomain transcription factor ATHB-5	-
MD15G1364600	229.779	222.262	262.67	6144.86	6010.57	5752.49	238.237	5969.31	-4.64674	0	0	- && Q9LX15.1 RecName: Full=Protein DOWNSTREAM OF FLC; Short=AtDFC; AltName: Full=Pollen allergen-like protein; Flags: Precursor	-
MD02G1105300	5362.63	4971.09	4562.68	508.418	506.144	527.513	4965.47	514.025	3.27194	0	0	- && Q9SMZ4.1 RecName: Full=Alpha-aminoadipic semialdehyde synthase; AltName: Full=cAt-LKR/SDH; Short=LKR/SDH; Includes: RecName: Full=Lysine ketoglutarate reductase; Short=LKR; Includes: RecName: Full=Saccharopine dehydrogenase; AltName: Full=cAt-SDH; Short=SDH	-
MD05G1210200	299.712	344.778	344.823	6123.4	5581.62	5648.6	329.771	5784.54	-4.13206	0	0	- && Q03666.1 RecName: Full=Probable glutathione S-transferase; AltName: Full=Auxin-induced protein PCNT107	-
MD03G1242000	243.1	242.862	261.589	3436.72	3631.61	3613.78	249.184	3560.7	-3.83674	0	0	- && Q02909.1 RecName: Full=Phosphoenolpyruvate carboxylase, housekeeping isozyme; Short=PEPCase; AltName: Full=PEPC 1	-
MD07G1172600	527.272	471.63	515.612	4708.23	4584.24	4668.8	504.838	4653.76	-3.20468	0	0	- && Q9LZG0.1 RecName: Full=Adenosine kinase 2; Short=AK 2; AltName: Full=Adenosine 5'-phosphotransferase 2	-
MD04G1194600	266.411	262.378	319.961	6850.11	6504.43	6322.99	282.917	6559.18	-4.53458	0	0	- && Q8LGG8.2 RecName: Full=Universal stress protein A-like protein	-
MD04G1026100	621.625	594.145	684.24	4679.31	4692.14	4715.38	633.337	4695.61	-2.89015	0	0	- && Q7XT99.2 RecName: Full=Probable aldo-keto reductase 2	-
MD02G1100500	401.836	435.851	407.518	5012.35	5252.67	5165.87	415.068	5143.63	-3.63125	0	0	- && P13708.2 RecName: Full=Sucrose synthase; AltName: Full=Nodulin-100; Short=N-100; AltName: Full=Sucrose-UDP glucosyltransferase	-
MD10G1053000	106.564	87.8207	98.3663	2525.3	2532.47	2538.15	97.5838	2531.97	-4.69825	0	0	- && Q9ZSA8.1 RecName: Full=Protein DMR6-LIKE OXYGENASE 1; AltName: Full=2-oxoglutarate (2OG)-Fe(II) oxygenase-like protein DLO1; AltName: Full=Protein SENESCENCE-ASSOCIATED GENE 108; AltName: Full=Salicylate 3-hydroxylase DLO1; Short=S3H DLO1; Short=SA 3-hydroxylase DLO1; Short=Salicylic acid 3-hydroxylase DLO1	-
MD12G1172400	184.268	185.399	158.899	6949.93	6770.23	7540.12	176.189	7086.76	-5.33036	0	0	- && Q9M040.1 RecName: Full=Pyruvate decarboxylase 4; Short=AtPDC4	-
MD13G1177400	4042.78	4030	3544.43	249.078	260.528	231.067	3872.4	246.891	3.97107	0	0	- && Q42910.1 RecName: Full=Pyruvate, phosphate dikinase, chloroplastic; AltName: Full=Pyruvate, orthophosphate dikinase; Flags: Precursor	-
MD14G1168200	133.205	117.094	102.69	5128.02	5219.34	5218.71	117.663	5188.69	-5.4639	0	0	- && Q9LY87.1 RecName: Full=E3 ubiquitin-protein ligase RGLG2; AltName: Full=RING domain ligase 2	-
MD09G1255700	198.698	221.178	171.871	3384.48	3078.09	2986.85	197.249	3149.81	-3.99722	0	0	- && P82353.1 RecName: Full=Non-specific lipid-transfer protein 2; Short=LTP 2	-
MD09G1102600	76.5931	57.463	69.1807	3724.98	3564.94	3637.96	67.7456	3642.62	-5.74985	0	0	- && Q8LDW9.2 RecName: Full=Xyloglucan endotransglucosylase/hydrolase protein 9; Short=At-XTH9; Short=XTH-9; Flags: Precursor	-
MD04G1170900	380.746	395.735	311.313	4860.29	4604.42	4971.52	362.598	4812.08	-3.73052	0	0	- && P22195.2 RecName: Full=Cationic peroxidase 1; AltName: Full=PNPC1; Flags: Precursor	-
MD09G1073000	148.746	123.6	195.652	5235.3	4867.58	4737.77	155.999	4946.88	-4.98634	0	0	- && -	-
MD12G1172500	169.837	140.947	170.79	6046.91	7221.11	7074.41	160.525	6780.81	-5.40101	0	0	- && P51851.1 RecName: Full=Pyruvate decarboxylase 2; Short=PDC	-
MD04G1197700	4504.56	4402.96	4407.03	280.796	294.739	257.935	4438.18	277.823	3.99751	0	0	- && O80494.2 RecName: Full=F-box protein PP2-B15; AltName: Full=Protein PHLOEM PROTEIN 2-LIKE B15; Short=AtPP2-B15	-
MD09G1094400	3934	3971.45	3529.3	325.574	308.774	361.826	3811.58	332.058	3.52098	0	0	- && O81905.1 RecName: Full=Receptor-like serine/threonine-protein kinase SD1-8; AltName: Full=Arabidopsis thaliana receptor kinase 3; AltName: Full=S-domain-1 (SD1) receptor kinase 8; Short=SD1-8; Flags: Precursor	-
MD16G1160400	6307.28	6000	5423.12	319.977	326.318	291.968	5910.13	312.754	4.24006	0	0	- && Q40280.3 RecName: Full=Major allergen Mal d 1; AltName: Full=AP15; AltName: Full=Allergen Mal d I; AltName: Allergen=Mal d 1	-
MD07G1301400	3537.71	3528.01	3076.38	291.057	281.581	257.039	3380.7	276.559	3.61198	0	0	- && A7QEU4.2 RecName: Full=Peroxidase 5; Flags: Precursor	-
MD08G1092600	5755.58	5539.21	7103.99	119.408	141.229	123.594	6132.93	128.077	5.58024	0	0	- && Q8GXG1.2 RecName: Full=Probable isoaspartyl peptidase/L-asparaginase 2; AltName: Full=L-asparagine amidohydrolase 2; Contains: RecName: Full=Isoaspartyl peptidase/L-asparaginase 2 subunit alpha; Contains: RecName: Full=Isoaspartyl peptidase/L-asparaginase 2 subunit beta; Flags: Precursor	-
MD17G1197600	300.822	318.757	330.77	5916.3	5691.27	5677.26	316.783	5761.61	-4.18452	0	0	- && Q9LMR5.1 RecName: Full=F-box/kelch-repeat protein At1g15670	-
MD02G1100600	31.0813	52.0419	49.7236	6057.17	6280.75	6270.15	44.2823	6202.69	-7.12691	0	0	- && P13708.2 RecName: Full=Sucrose synthase; AltName: Full=Nodulin-100; Short=N-100; AltName: Full=Sucrose-UDP glucosyltransferase	-
MD03G1117500	368.535	359.957	447.513	4273.51	4342.14	4158.31	392.001	4257.98	-3.44088	0	0	- && Q9FF55.1 RecName: Full=Protein disulfide isomerase-like 1-4; Short=AtPDIL1-4; AltName: Full=Protein disulfide isomerase 2; Short=AtPDI2; AltName: Full=Protein disulfide isomerase-like 2-2; Short=AtPDIL2-2; Flags: Precursor	-
MD10G1299300	3111.46	3238.53	3434.17	244.414	235.089	230.171	3261.38	236.558	3.78564	0	0	- && P43309.1 RecName: Full=Polyphenol oxidase, chloroplastic; Short=PPO; AltName: Full=Catechol oxidase; Flags: Precursor	-
MD08G1113500	5393.71	5185.76	6163.57	147.394	136.843	165.687	5581.01	149.975	5.21806	0	0	- && Q9UII4.2 RecName: Full=E3 ISG15--protein ligase HERC5; AltName: Full=Cyclin-E-binding protein 1; AltName: Full=HECT domain and RCC1-like domain-containing protein 5	-
MD08G1102200	4081.64	3944.34	3828.72	238.816	225.44	230.171	3951.57	231.476	4.09394	0	0	- && Q8GWW4.1 RecName: Full=UDP-glucuronate:xylan alpha-glucuronosyltransferase 2; Short=UDP-GlcA:xylan glucuronyltransferase 2; AltName: Full=Glycogenin-like protein 2; AltName: Full=Plant glycogenin-like starch initiation protein 3; AltName: Full=Protein GLUCURONIC ACID SUBSTITUTION OF XYLAN 2; Short=AtGUX2	-
MD01G1162700	95.4639	119.263	105.933	2325.66	2321.95	2441.43	106.887	2363.01	-4.46563	0	0	- && Q9FLC0.1 RecName: Full=Peroxidase 52; Short=Atperox P52; AltName: Full=ATP49; Flags: Precursor	-
MD15G1277700	542.812	470.546	484.265	4433.03	4109.68	4595.36	499.208	4379.36	-3.13334	0	0	- && Q9FKZ1.1 RecName: Full=Probable disease resistance protein At5g66900	-
MD00G1187000	4362.48	4404.05	4926.96	298.52	204.387	282.117	4564.5	261.675	4.12642	0	0	- && Q84V25.1 RecName: Full=2-methylene-furan-3-one reductase; AltName: Full=Enone oxidoreductase; Short=FaEO; AltName: Full=Quinone oxidoreductase; Short=FaQR	-
MD14G1010800	23.311	34.6946	34.5903	3663.41	3634.24	3412.27	30.8653	3569.97	-6.85111	0	0	- && Q9ZNT1.1 RecName: Full=NADH--cytochrome b5 reductase 1	-
MD11G1084600	345.224	331.767	364.28	4586.02	4325.47	4365.19	347.09	4425.56	-3.67235	0	0	- && P37392.1 RecName: Full=Tubulin beta-1 chain; AltName: Full=Beta-1-tubulin	-
MD13G1174500	506.181	544.272	522.098	3807.07	3823.71	3694.38	524.183	3775.05	-2.84819	0	0	- && P93092.1 RecName: Full=Acyl carrier protein 1, chloroplastic; Short=ACP 1; Flags: Precursor	-
MD04G1140200	306.372	319.841	304.827	3625.16	3721.08	3521.53	310.347	3622.59	-3.54502	0	0	- && -	-
MD04G1194100	394.066	387.062	313.475	4487.14	4536.88	4573.87	364.868	4532.63	-3.63541	0	0	- && P31414.1 RecName: Full=Pyrophosphate-energized vacuolar membrane proton pump 1; AltName: Full=Pyrophosphate-energized inorganic pyrophosphatase 1; Short=H(+)-PPase 1; AltName: Full=Vacuolar proton pyrophosphatase 1; AltName: Full=Vacuolar proton pyrophosphatase 3	-
MD01G1164700	82.1433	72.6418	99.4472	3919.01	3839.5	3874.4	84.7441	3877.64	-5.51543	0	0	- && Q9SM64.1 RecName: Full=Superoxide dismutase [Mn], mitochondrial; Flags: Precursor	-
MD08G1232200	5907.66	5990.24	5761.45	139.931	142.984	145.088	5886.45	142.668	5.36639	0	0	- && -	-
MD06G1182400	137.646	117.094	109.176	3325.7	3165.81	3255.53	121.305	3249.02	-4.74443	0	0	- && Q9ZWS6.2 RecName: Full=Two-component response regulator ARR6	-
MD06G1178600	315.253	255.873	303.746	3765.09	3717.57	3663.04	291.624	3715.23	-3.67169	0	0	- && Q27GI3.2 RecName: Full=Nucleobase-ascorbate transporter 6; Short=AtNAT6	-
novel.244	6299.51	6467.29	5681.46	169.784	160.527	199.721	6149.42	176.677	5.12133	0	0	- && sp|A5HBK6|CFI_PYRCO Chalcone--flavanone isomerase OS=Pyrus communis OX=23211 GN=CHI PE=2 SV=1 && -	-
MD17G1046600	4094.96	4047.34	4113.01	151.126	132.457	160.314	4085.1	147.966	4.78799	0	0	- && Q08435.1 RecName: Full=Plasma membrane ATPase 1; AltName: Full=Proton pump 1	-
MD00G1105000	254.2	259.125	258.347	3418.06	3446.52	3442.72	257.224	3435.76	-3.73946	0	0	- && P17407.1 RecName: Full=21 kDa protein; AltName: Full=1.2 protein; Flags: Precursor	-
MD05G1210100	79.9233	55.2945	91.8806	4693.3	4503.54	4487.89	75.6995	4561.58	-5.91332	0	0	- && Q03666.1 RecName: Full=Probable glutathione S-transferase; AltName: Full=Auxin-induced protein PCNT107	-
MD15G1007000	31.0813	23.8525	27.0237	4156.9	4035.99	3981.87	27.3192	4058.26	-7.21622	0	0	- && Q9LN20.1 RecName: Full=Probable prolyl 4-hydroxylase 3; Short=AtP4H3	-
MD02G1259000	3466.67	3521.5	3346.62	314.379	323.687	283.908	3444.93	307.325	3.48659	0	0	- && Q9SQZ0.1 RecName: Full=Cationic amino acid transporter 7, chloroplastic; Flags: Precursor	-
MD05G1081100	4072.76	4169.86	3934.65	151.126	130.703	139.715	4059.09	140.515	4.85379	0	0	- && P17859.1 RecName: Full=Alpha-amylase; AltName: Full=1,4-alpha-D-glucan glucanohydrolase; Flags: Precursor	-
MD09G1049500	150.966	155.042	145.928	4714.76	4482.49	4307.87	150.645	4501.71	-4.90124	0	0	- && Q6VAG0.1 RecName: Full=Tubulin alpha-2 chain; AltName: Full=Alpha-2-tubulin	-
MD09G1035900	3936.22	3896.64	3406.07	146.462	165.791	137.924	3746.31	150.059	4.64096	0	0	- && Q9M7J9.2 RecName: Full=Potassium transporter 8; Short=AtHAK8; Short=AtPOT8	-
MD16G1050500	3750.84	3596.31	3679.55	248.145	214.914	235.545	3675.57	232.868	3.98147	0	0	- && -	-
MD11G1306500	294.162	301.409	356.713	3735.24	3712.31	3399.73	317.428	3615.76	-3.50931	0	0	- && Q9LUM4.2 RecName: Full=Ethylene-responsive transcription factor RAP2-2; Short=AtRAP2.2; AltName: Full=Protein RELATED TO APETALA2 2	-
MD17G1206300	2490.94	2498.01	2480.78	138.999	119.299	132.55	2489.91	130.283	4.25778	0	0	- && Q6NKX1.1 RecName: Full=Proline dehydrogenase 2, mitochondrial; AltName: Full=Osmotic stress-induced proline dehydrogenase; AltName: Full=Proline oxidase; Flags: Precursor	-
MD07G1090500	5028.51	4986.27	5449.06	164.186	199.124	198.825	5154.61	187.379	4.78013	0	0	- && -	-
MD07G1188500	2748.47	2542.46	2916.4	196.837	157.896	180.913	2735.78	178.549	3.93921	0	0	- && -	-
MD09G1152700	101.014	112.757	65.9378	4162.5	4100.91	4168.16	93.2365	4143.85	-5.47494	0	0	- && P35694.1 RecName: Full=Xyloglucan endotransglucosylase/hydrolase 2; AltName: Full=Brassinosteroid-regulated protein BRU1; Flags: Precursor	-
MD13G1191300	2832.84	2780.99	3005.04	111.945	105.264	115.533	2872.95	110.914	4.69551	0	0	- && P32869.1 RecName: Full=Photosystem I reaction center subunit II, chloroplastic; AltName: Full=PS I subunit 5; AltName: Full=Photosystem I 20 kDa subunit; Short=PSI-D; Flags: Precursor	-
MD12G1197300	431.808	383.809	383.737	3433.92	3500.03	3347.78	399.784	3427.24	-3.1002	0	0	- && O82462.1 RecName: Full=Glutamate--tRNA ligase, cytoplasmic; AltName: Full=GluRSAt; AltName: Full=Glutamyl-tRNA synthetase; Short=GluRS	-
novel.716	5281.6	5180.34	5536.62	147.394	155.264	128.072	5332.85	143.577	5.21482	0	0	- && sp|Q94HW2|POLR1_ARATH Retrovirus-related Pol polyprotein from transposon RE1 OS=Arabidopsis thaliana OX=3702 GN=RE1 PE=2 SV=1 && PF00665:Integrase core domain	rve
MD17G1085300	53.2822	52.0419	46.4808	3469.37	3119.32	3136.42	50.6016	3241.7	-6.00191	0	0	- && -	-
MD05G1117200	38.8516	29.2736	25.9428	2955.35	2766.69	2787.13	31.356	2836.39	-6.50174	0	0	- && Q9URY4.1 RecName: Full=Putative amidase C869.01; Flags: Precursor	-
MD14G1140400	3239.11	3220.09	2825.6	130.603	100.878	83.2915	3094.93	104.924	4.88556	0	0	- && Q9ZSA7.1 RecName: Full=Protein DMR6-LIKE OXYGENASE 2; AltName: Full=2-oxoglutarate (2OG)-Fe(II) oxygenase-like protein DLO2; AltName: Full=Salicylate 3-hydroxylase DLO2; Short=S3H DLO2; Short=SA 3-hydroxylase DLO2; Short=Salicylic acid 3-hydroxylase DLO2	-
MD14G1201100	35.5214	32.5262	34.5903	2936.7	2978.97	2812.21	34.2127	2909.29	-6.41037	0	0	- && Q9ZS34.1 RecName: Full=Geranylgeranyl diphosphate reductase, chloroplastic; AltName: Full=Geranylgeranyl reductase; Flags: Precursor	-
MD01G1174800	2988.24	3034.69	3279.6	55.0397	57.018	62.6926	3100.84	58.2501	5.73361	0	0	- && Q9LY03.1 RecName: Full=Probable LRR receptor-like serine/threonine-protein kinase IRK; AltName: Full=Inflorescence and root apices receptor-like kinase; Flags: Precursor	-
MD09G1119100	67.7128	62.884	60.5331	3571.98	3359.67	3437.34	63.71	3456.33	-5.76216	0	0	- && Q9SJ81.1 RecName: Full=Fasciclin-like arabinogalactan protein 7; Flags: Precursor	-
MD08G1181000	3023.76	3045.54	3027.74	250.944	303.511	269.578	3032.35	274.678	3.46334	0	0	- && Q9MAH1.1 RecName: Full=TPR repeat-containing thioredoxin TTL1; AltName: Full=Tetratricopeptide repeat thioredoxin-like 1	-
MD14G1051200	289.722	276.473	255.104	2965.61	2896.51	2833.7	273.766	2898.61	-3.40471	0	0	- && Q9M2G7.1 RecName: Full=Lipid phosphate phosphatase delta; Short=AtLPPD; AltName: Full=Phosphatidic acid phosphatase delta; AltName: Full=Sphingoid phosphate phosphatase 1; Short=AtSSP1; AltName: Full=Sphingosine-1-phosphate phosphatase; Short=AtSPPASE	-
novel.1203	4467.93	4503.79	4244.88	289.192	292.985	326.001	4405.54	302.726	3.86295	0	0	- && sp|P04323|POL3_DROME Retrovirus-related Pol polyprotein from transposon 17.6 OS=Drosophila melanogaster OX=7227 GN=pol PE=4 SV=1 && PF00665:Integrase core domain	rve
MD06G1023500	143.196	124.684	150.252	3574.78	3492.13	3318.23	139.377	3461.71	-4.63452	0	0	- && P26302.1 RecName: Full=Phosphoribulokinase, chloroplastic; Short=PRK; Short=PRKase; AltName: Full=Phosphopentokinase; Flags: Precursor	-
novel.1543	4716.58	4747.74	4291.36	183.777	237.721	240.023	4585.23	220.507	4.37614	0	0	- && - && -	-
MD03G1267800	2870.58	2958.8	2962.88	280.796	259.651	285.699	2930.75	275.382	3.41226	0	0	- && Q55909.1 RecName: Full=TVP38/TMEM64 family membrane protein slr0305	-
MD09G1090300	3935.11	3675.46	4361.63	136.2	127.194	137.028	3990.73	133.474	4.90257	0	0	- && -	-
novel.545	4359.15	4574.27	4305.42	142.73	148.247	162.105	4412.94	151.027	4.86829	0	0	- && - && -	-
MD03G1198600	3072.61	3114.93	2789.93	153.925	143.861	165.687	2992.49	154.491	4.27608	0	0	- && Q9FIA1.1 RecName: Full=GDSL esterase/lipase At5g55050; AltName: Full=Extracellular lipase At5g55050; Flags: Precursor	-
MD06G1010300	307.483	300.325	338.337	3057.97	2945.64	2973.42	315.382	2992.34	-3.24586	0	0	- && -	-
MD11G1205900	88.8036	81.3155	72.4235	2960.02	2881.6	2937.59	80.8476	2926.4	-5.17875	0	0	- && -	-
MD17G1132900	2558.65	2509.94	2626.7	208.964	182.457	198.825	2565.1	196.749	3.70567	0	0	- && P29795.1 RecName: Full=Oxygen-evolving enhancer protein 2, chloroplastic; Short=OEE2; AltName: Full=23 kDa subunit of oxygen evolving system of photosystem II; AltName: Full=23 kDa thylakoid membrane protein; AltName: Full=OEC 23 kDa subunit; Flags: Precursor	-
novel.2196	4234.82	4173.11	3561.72	125.938	108.773	146.88	3989.89	127.197	4.97189	0	0	- && sp|P04323|POL3_DROME Retrovirus-related Pol polyprotein from transposon 17.6 OS=Drosophila melanogaster OX=7227 GN=pol PE=4 SV=1 && PF00665:Integrase core domain	rve
MD00G1186900	3103.69	2939.28	3317.43	198.703	178.949	161.209	3120.13	179.62	4.11974	0	0	- && O23939.2 RecName: Full=2-methylene-furan-3-one reductase; AltName: Full=Enone oxidoreductase; AltName: Full=Quinone oxidoreductase; Short=FaQR	-
novel.699	2944.95	2954.46	3163.94	130.603	143.861	137.924	3021.12	137.462	4.45708	0	0	- && - && -	-
MD16G1174700	234.22	212.504	224.837	2945.09	2891.25	2733.4	223.854	2856.58	-3.67392	0	0	- && J9RYI6.1 RecName: Full=Divinyl chlorophyllide a 8-vinyl-reductase, chloroplastic; Flags: Precursor	-
MD02G1273500	3024.87	3088.9	3261.22	46.6438	44.7372	43.8848	3125	45.0886	6.11562	0	0	- && P93604.1 RecName: Full=Rust resistance kinase Lr10; AltName: Full=Probable receptor-like serine/threonine-protein kinase LRK10; Flags: Precursor	-
MD06G1120700	75.4831	82.3997	70.2616	2970.28	2978.97	2853.41	76.0481	2934.22	-5.26993	0	0	- && P05522.1 RecName: Full=Endoglucanase 1; AltName: Full=Abscission cellulase 1; AltName: Full=Endo-1,4-beta-glucanase 1; Flags: Precursor	-
MD12G1173200	59.9424	88.9049	86.4759	2692.28	2764.93	2924.16	78.4411	2793.79	-5.15238	0	0	- && O82647.1 RecName: Full=Pyruvate decarboxylase 1; Short=AtPDC1	-
novel.1716	3251.32	3387.06	3248.25	178.179	187.721	171.061	3295.54	178.987	4.20225	0	0	- && - && -	-
MD08G1205500	81.0333	116.01	96.2044	2299.54	2223.7	2256.93	97.7493	2260.06	-4.52972	0	0	- && Q6DBP4.1 RecName: Full=Pectin acetylesterase 8; Flags: Precursor	-
novel.1039	149.856	138.778	153.495	2501.04	2374.58	2488	147.376	2454.54	-4.0579	0	0	- && - && -	-
novel.670	2972.7	3088.9	2672.1	130.603	173.685	159.418	2911.24	154.569	4.233	0	0	- && - && -	-
novel.1837	2750.69	2982.65	2965.04	53.174	63.1584	50.154	2899.46	55.4955	5.70556	0	0	- && sp|P04323|POL3_DROME Retrovirus-related Pol polyprotein from transposon 17.6 OS=Drosophila melanogaster OX=7227 GN=pol PE=4 SV=1 && PF00665:Integrase core domain	rve
MD16G1043000	2413.24	2414.53	2639.68	32.6507	41.2284	36.7199	2489.15	36.8663	6.07435	0	0	- && Q8RWD0.2 RecName: Full=Zinc finger protein CONSTANS-LIKE 16	-
novel.1590	2561.98	2661.73	2188.92	80.2274	77.1935	80.6047	2470.88	79.3419	4.96108	0	0	- && sp|P04323|POL3_DROME Retrovirus-related Pol polyprotein from transposon 17.6 OS=Drosophila melanogaster OX=7227 GN=pol PE=4 SV=1 && PF00665:Integrase core domain	rve
MD14G1112400	2214.54	2224.79	2238.64	34.5164	37.7196	43.8848	2225.99	38.7069	5.84415	0	0	- && Q8LPJ5.1 RecName: Full=Isocitrate dehydrogenase [NADP], chloroplastic/mitochondrial; Flags: Precursor	-
MD17G1145700	72.1529	70.4734	71.3426	2071.92	1988.61	2011.54	71.323	2024.02	-4.82675	2.51802e-306	4.07626e-304	- && Q8W486.1 RecName: Full=Uncharacterized protein At1g04910	-
MD00G1102700	69.9329	88.9049	102.69	2150.28	2118.44	2093.93	87.176	2120.88	-4.60273	3.77119e-305	6.07861e-303	- && Q9FJH5.1 RecName: Full=Heavy metal-associated isoprenylated plant protein 3; Short=AtHIP03; Short=AtHIPP3; Flags: Precursor	-
MD03G1272800	4669.96	4592.7	4410.27	758.429	760.532	763.954	4557.64	760.971	2.58233	5.34488e-304	8.57819e-302	- && Q8GUL1.1 RecName: Full=Autophagy-related protein 18g; Short=AtATG18g	-
MD14G1081400	2065.79	1967.84	1878.69	41.0466	36.8424	32.2419	1970.77	36.7103	5.74827	3.96595e-302	6.3379e-300	- && Q8W4I6.1 RecName: Full=GTP-binding protein BRASSINAZOLE INSENSITIVE PALE GREEN 2, chloroplastic; Short=Protein BRZ-INSENSITIVE-PALE GREEN 2; Flags: Precursor	-
MD11G1194500	6543.72	6431.51	7338.56	1027.1	1042.11	987.856	6771.26	1019.02	2.73225	5.91446e-302	9.41155e-300	- && Q56YA5.2 RecName: Full=Serine--glyoxylate aminotransferase; AltName: Full=Alanine--glyoxylate aminotransferase; Short=AGT; AltName: Full=Asparagine aminotransferase; AltName: Full=Serine--pyruvate aminotransferase	-
MD08G1117500	455.119	467.293	368.603	4085.07	3949.15	4026.65	430.338	4020.29	-3.22406	1.15419e-301	1.82885e-299	- && P28734.1 RecName: Full=Aspartate aminotransferase, cytoplasmic; AltName: Full=Transaminase A	-
MD10G1017300	9237.8	9234.19	10820.3	1445.96	1392.12	1407	9764.09	1415.02	2.78677	7.4726e-300	1.17906e-297	- && P16273.2 RecName: Full=Pathogen-related protein	-
MD14G1171800	19955.3	20071.9	19790	5086.98	4978.11	4991.22	19939.1	5018.77	1.99022	6.35637e-299	9.98725e-297	- && Q9SB64.1 RecName: Full=Protein NBR1 homolog; Short=AtNBR1; AltName: Full=At4g24690	-
MD05G1210600	507.291	493.314	535.069	3770.69	3598.27	3645.12	511.891	3671.36	-2.84228	1.15868e-298	1.81292e-296	- && Q03666.1 RecName: Full=Probable glutathione S-transferase; AltName: Full=Auxin-induced protein PCNT107	-
MD13G1119900	2604.17	2753.88	2864.51	300.386	310.529	285.699	2740.85	298.871	3.19696	1.58079e-296	2.46306e-294	- && Q9C7F9.1 RecName: Full=Probable methyltransferase At1g27930	-
MD02G1011100	15152.1	15090	12515.2	1868.55	1979.84	1818.08	14252.4	1888.82	2.91556	4.7848e-296	7.42438e-294	- && Q5RBP6.1 RecName: Full=Chitinase-3-like protein 1; Flags: Precursor	-
MD07G1077900	222.009	182.147	181.599	2533.69	2496.51	2385.9	195.252	2472.03	-3.66321	1.9964e-295	3.08494e-293	- && Q9LXD9.1 RecName: Full=Probable pectinesterase/pectinesterase inhibitor 51; Includes: RecName: Full=Pectinesterase inhibitor 51; AltName: Full=Pectin methylesterase inhibitor 51; Includes: RecName: Full=Pectinesterase 51; Short=PE 51; AltName: Full=Pectin methylesterase 51; Short=AtPME51; Flags: Precursor	-
MD10G1199300	1797.16	1801.95	1650.61	74.6301	76.3163	75.2311	1749.91	75.3925	4.53644	2.74267e-295	4.22066e-293	- && Q70PR7.2 RecName: Full=Vinorine synthase	-
MD06G1235000	856.955	825.081	866.921	4802.45	4917.58	4824.64	849.652	4848.22	-2.51256	7.2475e-295	1.11074e-292	- && Q9ZPS7.1 RecName: Full=Transmembrane 9 superfamily member 3; AltName: Full=Endomembrane protein 9; AltName: Full=Transmembrane nine protein 3; Short=AtTMN3; Flags: Precursor	-
MD14G1094300	343.004	331.767	370.765	2892.85	2936.86	2949.24	348.512	2926.32	-3.0697	1.2353e-293	1.88546e-291	- && -	-
novel.369	165.397	158.294	147.009	2518.77	2200.02	2328.58	156.9	2349.12	-3.90447	5.06624e-293	7.70131e-291	- && - && -	-
MD15G1434600	4288.1	4025.66	3250.41	266.803	262.283	230.171	3854.73	253.086	3.92912	1.50898e-292	2.28455e-290	- && -	-
MD04G1013100	1673.95	1663.17	1805.18	75.563	68.4216	70.753	1714.1	71.5792	4.58292	9.80315e-292	1.47818e-289	- && -	-
MD15G1382300	49.952	47.7051	48.6427	2001.95	2255.28	2248.87	48.7666	2168.7	-5.47518	1.37542e-291	2.06561e-289	- && -	-
MD03G1125200	27.7511	32.5262	35.6713	2501.04	2494.76	2376.94	31.9829	2457.58	-6.26229	5.90888e-291	8.83851e-289	- && P54774.1 RecName: Full=Cell division cycle protein 48 homolog; AltName: Full=Valosin-containing protein homolog; Short=VCP	-
MD09G1176600	2356.63	2199.86	1927.33	115.677	92.9831	103.891	2161.27	104.183	4.37652	3.84003e-290	5.72104e-288	- && F4HV65.1 RecName: Full=Dormancy-associated protein homolog 4; AltName: Full=DRM1 homolog 4	-
novel.1619	2616.38	2628.12	3082.86	225.756	242.984	232.858	2775.79	233.866	3.56873	7.11132e-290	1.05527e-287	- && - && -	-
novel.1167	2015.84	1974.34	1981.38	27.0534	34.2108	24.1814	1990.52	28.4819	6.1243	8.84784e-290	1.30777e-287	- && - && PF00646:F-box domain	F-box
MD05G1215200	2378.83	2406.94	2761.82	212.696	192.107	206.885	2515.86	203.896	3.6259	1.6279e-289	2.39666e-287	- && Q40519.1 RecName: Full=Photosystem II 10 kDa polypeptide, chloroplastic; Short=PII10; Flags: Precursor	-
MD10G1022900	20196.2	20894.8	19653.8	4909.73	4959.69	4861.36	20248.3	4910.26	2.04392	2.28771e-289	3.35485e-287	- && Q9FMA8.1 RecName: Full=Germin-like protein subfamily 1 member 11; Flags: Precursor	-
MD11G1272400	2780.66	2683.41	2613.73	283.594	238.598	290.177	2692.6	270.79	3.31466	5.54092e-289	8.09385e-287	- && Q39224.1 RecName: Full=Protein SRG1; Short=AtSRG1; AltName: Full=Protein SENESCENCE-RELATED GENE 1	-
MD07G1281600	1917.05	1949.4	2001.92	30.7849	35.088	23.2858	1956.12	29.7196	6.03948	7.39822e-289	1.07648e-286	- && -	-
MD06G1175500	8660.57	8786.41	8400.05	1845.23	1926.33	1864.66	8615.68	1878.74	2.19709	1.00104e-285	1.45093e-283	- && Q94AT5.1 RecName: Full=Protein EXECUTER 2, chloroplastic; Short=AtEX2; Flags: Precursor	-
MD02G1025500	14080.9	14228	15761.3	2702.54	2774.58	2519.35	14690.1	2665.49	2.46237	3.78026e-285	5.45803e-283	- && Q8RX87.2 RecName: Full=Probable galactinol--sucrose galactosyltransferase 6; AltName: Full=Protein DARK INDUCIBLE 10; AltName: Full=Raffinose synthase 6	-
MD05G1356900	1667.29	1766.17	1961.92	47.5767	47.3688	52.8409	1798.46	49.2621	5.19002	7.65808e-284	1.10144e-281	- && -	-
MD16G1145200	21.0909	31.442	32.4284	2484.25	2522.83	2575.77	28.3204	2527.61	-6.47702	3.58536e-283	5.13695e-281	- && Q8LNZ5.1 RecName: Full=Probable xyloglucan endotransglucosylase/hydrolase protein B; AltName: Full=VaXTH2; Flags: Precursor	-
MD02G1201100	25.531	19.5157	17.2952	3583.18	3341.25	3298.52	20.7806	3407.65	-7.35995	4.39872e-282	6.27825e-280	- && O22126.1 RecName: Full=Fasciclin-like arabinogalactan protein 8; Short=AtAGP8; Flags: Precursor	-
MD03G1250600	2436.55	2493.68	2579.14	254.675	278.072	296.446	2503.12	276.398	3.17821	2.05011e-280	2.91497e-278	- && Q9LH79.1 RecName: Full=Bidirectional sugar transporter SWEET2; Short=AtSWEET2; AltName: Full=Protein SUGARS WILL EVENTUALLY BE EXPORTED TRANSPORTERS 2	-
MD17G1267400	334.124	353.451	375.089	3096.22	3142.13	2866.84	354.221	3035.06	-3.09867	1.83341e-279	2.59698e-277	- && Q9CPU4.1 RecName: Full=Microsomal glutathione S-transferase 3; Short=Microsomal GST-3; AltName: Full=Microsomal GST-III	-
MD15G1374300	4832.03	4804.12	4623.22	694.993	807.023	755.893	4753.12	752.637	2.65824	4.53036e-279	6.39293e-277	- && B8AVF0.1 RecName: Full=Beta-glucosidase 12; Flags: Precursor	-
MD03G1072400	4077.2	4161.18	4637.27	587.712	612.285	626.926	4291.88	608.974	2.81699	5.79685e-279	8.14937e-277	- && Q9LUX9.1 RecName: Full=Probable NAD(P)H dehydrogenase (quinone) FQR1-like 3	-
MD10G1226900	111.005	133.357	121.066	1980.5	1893	1913.91	121.809	1929.14	-3.98451	9.47109e-279	1.32649e-276	- && Q9BSH5.1 RecName: Full=Haloacid dehalogenase-like hydrolase domain-containing protein 3	-
MD07G1176300	6672.48	6648.35	5228.55	637.155	596.496	619.761	6183.13	617.804	3.32328	1.39284e-277	1.94348e-275	- && Q94KB7.2 RecName: Full=MLO-like protein 6; Short=AtMlo6	-
MD11G1156800	4340.28	4330.32	4773.47	578.383	483.337	457.656	4481.36	506.459	3.14635	1.40454e-277	1.95252e-275	- && -	-
MD03G1026800	1570.71	1650.16	1681.96	43.8452	57.8952	43.8848	1634.28	48.5417	5.07034	2.54038e-277	3.51842e-275	- && Q9LG26.2 RecName: Full=Poly(A)-specific ribonuclease PARN; AltName: Full=Polyadenylate-specific ribonuclease; Short=AtPARN; AltName: Full=Protein ABA hypersensitive germination 2	-
MD08G1037300	2022.5	1968.92	2064.61	196.837	200.879	202.407	2018.68	200.041	3.33485	3.71571e-276	5.12727e-274	- && Q5EAF2.1 RecName: Full=Type IV inositol polyphosphate 5-phosphatase 11; Short=At5PTase11	-
MD05G1315200	34613.4	35034	31866.4	7901.46	7899.18	7635.06	33837.9	7811.9	2.1149	1.61284e-275	2.21735e-273	- && P24805.1 RecName: Full=Stem-specific protein TSJT1	-
MD08G1031000	9368.78	9258.04	9028.08	2006.62	2140.37	2045.57	9218.3	2064.18	2.15878	4.73899e-275	6.49138e-273	- && Q9LN49.1 RecName: Full=3-ketoacyl-CoA synthase 4; Short=KCS-4; AltName: Full=Very long-chain fatty acid condensing enzyme 4; Short=VLCFA condensing enzyme 4	-
MD14G1146900	782.582	804.481	868.002	4802.45	4780.74	4642.83	818.355	4742.01	-2.53451	6.61955e-275	9.03424e-273	- && Q8VYZ0.1 RecName: Full=E3 ubiquitin-protein ligase ORTHRUS 2; AltName: Full=Protein VARIANT IN METHYLATION 1	-
MD11G1293100	2433.22	2276.83	2097.04	194.038	207.019	205.094	2269.03	202.051	3.48869	5.88167e-274	7.998e-272	- && P93051.2 RecName: Full=Sugar transporter ERD6-like 7	-
novel.882	1749.43	1894.11	1632.23	37.3151	37.7196	34.9287	1758.59	36.6544	5.58433	2.11485e-273	2.8654e-271	- && sp|P04323|POL3_DROME Retrovirus-related Pol polyprotein from transposon 17.6 OS=Drosophila melanogaster OX=7227 GN=pol PE=4 SV=1 && PF00665:Integrase core domain	rve
MD04G1176600	38706.2	37837.7	38001.8	10545.2	10034.3	10145.4	38181.9	10241.7	1.89847	9.98391e-273	1.34783e-270	- && Q94F47.1 RecName: Full=Ubiquitin-conjugating enzyme E2 28; AltName: Full=E2 ubiquitin-conjugating enzyme 28; AltName: Full=Ubiquitin carrier protein 28	-
MD13G1109000	2499.82	2349.48	2473.21	222.957	249.125	275.847	2440.84	249.31	3.29039	6.57036e-272	8.83808e-270	- && Q70PR7.2 RecName: Full=Vinorine synthase	-
MD15G1073400	5038.5	4942.9	4609.16	799.475	718.426	805.152	4863.52	774.351	2.65126	7.77935e-272	1.04268e-269	- && Q9STX2.1 RecName: Full=3-oxo-Delta(4,5)-steroid 5-beta-reductase; AltName: Full=Delta(4)-3-oxosteroid 5-beta-reductase; AltName: Full=Delta-4,5-steroid 5-beta-reductase; Short=At5beta-StR; AltName: Full=Progesterone 5-beta-reductase; Short=5beta-POR; AltName: Full=Protein VEIN PATTERNING 1	-
MD05G1101800	56.6123	76.9787	61.6141	1975.83	1852.65	1775.99	65.0683	1868.16	-4.84234	2.53172e-271	3.3812e-269	- && -	-
MD14G1145600	2436.55	2445.97	2881.81	209.897	184.212	160.314	2588.11	184.808	3.80909	2.2104e-270	2.94157e-268	- && -	-
MD11G1054100	1518.54	1589.45	1705.74	61.5699	63.1584	51.0497	1604.58	58.5926	4.77556	3.69194e-270	4.89574e-268	- && A0AT28.1 RecName: Full=Non-specific lipid-transfer protein 1; Short=LTP1; Flags: Precursor	-
MD11G1250100	4888.64	5223.71	3683.87	286.393	304.388	308.985	4598.74	299.922	3.93825	1.8422e-268	2.43424e-266	- && Q9T076.1 RecName: Full=Early nodulin-like protein 2; AltName: Full=Phytocyanin-like protein; Flags: Precursor	-
novel.2077	2647.46	2659.56	1953.27	92.3548	85.9655	80.6047	2420.1	86.3083	4.81014	3.0816e-268	4.05762e-266	- && sp|P04323|POL3_DROME Retrovirus-related Pol polyprotein from transposon 17.6 OS=Drosophila melanogaster OX=7227 GN=pol PE=4 SV=1 && PF00665:Integrase core domain	rve
MD00G1145300	6157.42	6181.06	5377.72	954.333	883.34	898.295	5905.4	911.989	2.69518	5.26001e-268	6.90169e-266	- && B8AVF0.1 RecName: Full=Beta-glucosidase 12; Flags: Precursor	-
MD01G1073600	11388	11595.6	11560.7	2762.25	2912.3	2834.6	11514.8	2836.38	2.02127	1.42061e-267	1.85748e-265	- && O82345.1 RecName: Full=BAG family molecular chaperone regulator 6; AltName: Full=Bcl-2-associated athanogene 6; AltName: Full=CaM-binding protein 1; Contains: RecName: Full=Cleaved BAG6	-
MD11G1076800	174.277	181.063	208.623	2134.42	2083.35	2100.2	187.988	2105.99	-3.48518	2.08044e-266	2.71073e-264	- && D3UAG2.1 RecName: Full=UDP-glycosyltransferase 71K2; AltName: Full=UDP-glucose:chalcone 2'-O-glucosyltransferase; AltName: Full=UDP-glucose:flavonol 2'-O-glucosyltransferase	-
novel.1993	1703.92	1675.1	1499.28	77.4288	68.4216	78.8135	1626.1	74.8879	4.44152	3.23104e-266	4.19531e-264	- && - && -	-
MD08G1037600	1629.55	1565.59	1511.17	48.5096	35.9652	51.9453	1568.77	45.4733	5.11111	5.79344e-266	7.49639e-264	- && Q9SX83.1 RecName: Full=Protein DETOXIFICATION 33; Short=AtDTX33; AltName: Full=Multidrug and toxic compound extrusion protein 33; Short=MATE protein 33	-
MD05G1331700	1787.17	1856.16	1773.84	161.388	167.545	162.105	1805.72	163.679	3.46335	5.47871e-265	7.0647e-263	- && O64771.2 RecName: Full=G-type lectin S-receptor-like serine/threonine-protein kinase At1g61480; Flags: Precursor	-
MD04G1198800	2424.34	2387.42	2995.31	175.381	185.966	157.627	2602.36	172.991	3.91089	5.89437e-265	7.57457e-263	- && Q8LD26.1 RecName: Full=Dormancy-associated protein homolog 3; AltName: Full=DRM1 homolog 3	-
MD08G1113400	1540.74	1562.34	1584.67	55.0397	73.6848	48.3628	1562.58	59.0291	4.72356	1.35736e-264	1.7383e-262	- && -	-
MD10G1079800	8332	8198.77	5924.68	504.686	575.443	557.964	7485.15	546.031	3.77659	3.81993e-264	4.8753e-262	- && Q9XIH7.1 RecName: Full=Putative polyol transporter 1	-
MD14G1042900	1557.39	1768.34	1767.35	83.026	99.1235	81.5003	1697.69	87.8833	4.27041	5.45211e-264	6.93475e-262	- && -	-
MD11G1116700	3395.63	3174.56	2934.77	407.667	398.249	420.936	3168.32	408.95	2.95372	3.54547e-263	4.49434e-261	- && Q6AWW5.1 RecName: Full=Ankyrin repeat-containing protein At5g02620	-
MD17G1137400	2517.58	2457.9	2055.96	157.656	122.808	156.731	2343.81	145.732	4.00897	6.43498e-263	8.1296e-261	- && Q9SHJ3.3 RecName: Full=Callose synthase 7; AltName: Full=1,3-beta-glucan synthase; AltName: Full=Protein GLUCAN SYNTHASE-LIKE 7	-
MD14G1196700	1435.29	1476.69	1494.95	70.8986	72.8076	68.9618	1468.98	70.8893	4.37294	7.12907e-263	8.97615e-261	- && Q9GKX6.1 RecName: Full=Aldose 1-epimerase; AltName: Full=Galactose mutarotase	-
MD03G1282200	42.1817	45.5367	42.157	1910.53	1818.43	1756.29	43.2918	1828.42	-5.40006	7.7836e-263	9.76737e-261	- && O49621.1 RecName: Full=MLO-like protein 1; Short=AtMlo1; AltName: Full=MLO protein homolog 1; Short=AtMlo-H1	-
novel.257	97.684	125.768	71.3426	2006.62	2035.1	2041.09	98.2648	2027.6	-4.36719	1.09992e-261	1.37564e-259	- && sp|P0CT41|TF212_SCHPO Transposon Tf2-12 polyprotein OS=Schizosaccharomyces pombe (strain 972 / ATCC 24843) OX=284812 GN=Tf2-12 PE=3 SV=1 && -	-
MD15G1317500	2658.56	2582.58	2970.45	324.641	327.195	314.358	2737.19	322.065	3.08731	2.63605e-261	3.28584e-259	- && -	-
MD03G1048800	4051.67	4627.39	4333.52	519.612	625.443	562.442	4337.53	569.166	2.92926	3.06156e-261	3.80355e-259	- && C0LGD7.2 RecName: Full=Probable LRR receptor-like serine/threonine-protein kinase At1g06840; Flags: Precursor	-
MD13G1191400	4838.69	4923.38	5584.18	776.153	783.339	711.113	5115.42	756.868	2.75681	5.85895e-261	7.25481e-259	- && -	-
MD04G1018400	53899.4	53344	40511.8	5957.35	5643.9	5552.77	49251.7	5718.01	3.10661	1.00925e-260	1.24558e-258	- && Q9FSG7.1 RecName: Full=Thaumatin-like protein 1a; AltName: Full=Mdtl1; AltName: Full=Pathogenesis-related protein 5a; Short=PR-5a; AltName: Allergen=Mal d 2; Flags: Precursor	-
MD06G1195100	42.1817	29.2736	38.9141	1850.83	1885.1	1927.35	36.7898	1887.76	-5.68262	2.46797e-260	3.03584e-258	- && Q9C554.1 RecName: Full=Expansin-A1; Short=AtEXPA1; AltName: Full=Alpha-expansin-1; Short=At-EXP1; Short=AtEx1; AltName: Full=Ath-ExpAlpha-1.2; Flags: Precursor	-
MD15G1136400	256.42	236.357	226.999	2230.51	2189.49	2293.65	239.926	2237.88	-3.22193	3.418e-260	4.19069e-258	- && Q9FN08.1 RecName: Full=Beta-galactosidase 10; Short=Lactase 10; Flags: Precursor	-
MD08G1007200	1517.43	1487.53	1651.69	85.8246	79.8251	84.1871	1552.22	83.279	4.22097	5.11305e-260	6.24845e-258	- && P00299.2 RecName: Full=Plastocyanin A, chloroplastic; Short=PCa; Flags: Precursor	-
MD11G1272500	4709.92	4568.85	4193	690.329	722.812	756.789	4490.59	723.31	2.63394	5.83001e-260	7.10141e-258	- && Q39224.1 RecName: Full=Protein SRG1; Short=AtSRG1; AltName: Full=Protein SENESCENCE-RELATED GENE 1	-
MD02G1026300	8005.65	8044.81	8911.34	1665.18	1605.27	1547.61	8320.6	1606.02	2.37333	6.64567e-259	8.06866e-257	- && Q8RX87.2 RecName: Full=Probable galactinol--sucrose galactosyltransferase 6; AltName: Full=Protein DARK INDUCIBLE 10; AltName: Full=Raffinose synthase 6	-
MD04G1225400	153576	157532	134828	31049.9	29419.5	29397.4	148645	29955.6	2.31098	1.50632e-258	1.82294e-256	- && P29063.1 RecName: Full=Pathogenesis-related protein PR-4B; Flags: Precursor	-
MD10G1121200	1701.7	1655.58	1754.38	39.1808	71.0532	75.2311	1703.89	61.8217	4.77859	2.49913e-258	3.01467e-256	- && Q9FYB5.2 RecName: Full=Chaperone protein dnaJ 11, chloroplastic; Short=AtDjC11; Short=AtJ11; Flags: Precursor	-
MD14G1037400	905.797	880.376	790.173	5225.97	4964.07	4916.89	858.782	5035.64	-2.55197	1.01627e-257	1.22197e-255	- && Q9SJ54.1 RecName: Full=NDR1/HIN1-like protein 12	-
MD08G1210600	636.056	629.924	679.916	3859.31	3894.77	3690.8	648.632	3814.96	-2.55609	1.54863e-256	1.85612e-254	- && P33629.1 RecName: Full=Tubulin alpha chain	-
MD10G1195700	10107	10039.8	11017	2309.8	2247.38	2314.25	10387.9	2290.48	2.18124	3.32979e-256	3.97819e-254	- && P05414.1 RecName: Full=Peroxisomal (S)-2-hydroxy-acid oxidase; AltName: Full=Glycolate oxidase; Short=GOX; AltName: Full=Short chain alpha-hydroxy acid oxidase	-
MD15G1337000	2924.97	3111.67	2507.8	251.877	237.721	276.743	2848.15	255.447	3.47906	8.07933e-256	9.62186e-254	- && -	-
MD11G1135800	355.214	368.63	356.713	2592.46	2667.56	2548.9	360.186	2602.98	-2.85331	9.58931e-255	1.13839e-252	- && Q9FF55.1 RecName: Full=Protein disulfide isomerase-like 1-4; Short=AtPDIL1-4; AltName: Full=Protein disulfide isomerase 2; Short=AtPDI2; AltName: Full=Protein disulfide isomerase-like 2-2; Short=AtPDIL2-2; Flags: Precursor	-
MD06G1177200	7874.66	7760.75	8548.14	1706.23	1677.21	1602.24	8061.18	1661.89	2.27825	4.69609e-254	5.55729e-252	- && Q9SU63.1 RecName: Full=Aldehyde dehydrogenase family 2 member B4, mitochondrial; Short=ALDH2a; Flags: Precursor	-
MD08G1112900	192.038	189.736	131.876	2288.35	2443.88	2299.92	171.217	2344.05	-3.77609	6.4818e-254	7.64627e-252	- && Q39123.1 RecName: Full=Homeobox-leucine zipper protein ATHB-8; AltName: Full=HD-ZIP protein ATHB-8; AltName: Full=Homeodomain transcription factor ATHB-8	-
MD13G1112000	163.177	192.989	203.218	2039.27	2055.28	2014.22	186.461	2036.26	-3.44808	1.78996e-253	2.1049e-251	- && P28643.1 RecName: Full=3-oxoacyl-[acyl-carrier-protein] reductase, chloroplastic; AltName: Full=3-ketoacyl-acyl carrier protein reductase; Flags: Precursor	-
MD06G1140600	58.8324	45.5367	39.9951	1723.96	1698.26	1654.19	48.1214	1692.13	-5.13827	1.84732e-253	2.16553e-251	- && Q8H965.1 RecName: Full=Non-specific phospholipase C6; Flags: Precursor	-
MD04G1148000	2556.43	2488.25	2784.52	290.125	335.09	309.88	2609.74	311.698	3.06485	7.57891e-253	8.85666e-251	- && Q8S4F6.1 RecName: Full=Sulfoquinovosyl transferase SQD2; AltName: Full=Protein SULFOQUINOVOSYLDIACYLGLYCEROL 2; AltName: Full=Sulfolipid synthase SQD2; AltName: Full=UDP-sulfoquinovose: diacylglycerol alpha-sulfoquinovosyltransferase SQD2; Flags: Precursor	-
MD16G1148300	1446.39	1504.88	1374.97	70.8986	70.176	63.5882	1442.08	68.2209	4.40212	1.65827e-252	1.93181e-250	- && Q9LDE1.1 RecName: Full=Transcription factor MYB108; AltName: Full=Myb-related protein 108; Short=AtMYB108; AltName: Full=Protein BOTRYTIS-SUSCEPTIBLE 1	-
MD07G1270800	53.2822	67.2208	47.5617	1681.98	1649.13	1611.2	56.0216	1647.44	-4.87779	1.92221e-252	2.23232e-250	- && P37392.1 RecName: Full=Tubulin beta-1 chain; AltName: Full=Beta-1-tubulin	-
MD11G1092600	7.77032	5.42103	15.1333	8656.16	8540.41	8664.11	9.44154	8620.23	-9.83168	2.75636e-252	3.19115e-250	- && Q944X7.1 RecName: Full=2-oxoglutarate-dependent dioxygenase AOP3	-
MD08G1178600	1541.85	1560.17	1498.19	88.6233	89.4743	63.5882	1533.41	80.5619	4.25106	6.19669e-252	7.15201e-250	- && Q12700.1 RecName: Full=Glucan 1,3-beta-glucosidase; AltName: Full=Exo-1,3-beta-glucanase; Flags: Precursor	-
MD11G1016200	37.7415	55.2945	43.2379	1697.84	1695.63	1851.22	45.4247	1748.23	-5.26478	1.12893e-251	1.29897e-249	- && Q9LXT9.3 RecName: Full=Callose synthase 3; AltName: Full=1,3-beta-glucan synthase; AltName: Full=Protein GLUCAN SYNTHASE-LIKE 12	-
MD14G1202100	48.842	40.1156	45.3998	1625.07	1651.77	1681.95	44.7858	1652.93	-5.20672	3.05493e-250	3.50426e-248	- && O80622.2 RecName: Full=Expansin-A15; Short=AtEXPA15; AltName: Full=Alpha-expansin-15; Short=At-EXP15; Short=AtEx15; AltName: Full=Ath-ExpAlpha-1.3; Flags: Precursor	-
MD11G1182100	553.913	583.303	566.417	3334.1	3633.36	3512.57	567.878	3493.35	-2.62095	3.25211e-250	3.71904e-248	- && Q9ZVD5.2 RecName: Full=Protein argonaute 4; AltName: Full=Protein OVEREXPRESSOR OF CATIONIC PEROXIDASE 11	-
MD02G1130000	168.727	186.484	181.599	1902.14	1857.03	1892.42	178.937	1883.86	-3.39574	2.04355e-249	2.32983e-247	- && F4I9E1.1 RecName: Full=Protein NUCLEAR FUSION DEFECTIVE 4	-
MD11G1255200	5848.83	5784.24	4088.15	346.097	347.371	377.051	5240.41	356.84	3.87621	2.89292e-249	3.28817e-247	- && Q9FN30.1 RecName: Full=Probable aminotransferase TAT2; AltName: Full=Tyrosine aminotransferase 2	-
MD16G1135100	4638.88	4853.99	4272.99	645.551	638.601	741.563	4588.62	675.238	2.7645	7.87364e-249	8.92226e-247	- && Q9FWX7.1 RecName: Full=ABC transporter B family member 11; Short=ABC transporter ABCB.11; Short=AtABCB11; AltName: Full=Multidrug resistance protein 8; AltName: Full=P-glycoprotein 11	-
MD04G1188500	295.272	247.199	237.809	2535.56	2373.7	2408.29	260.093	2439.18	-3.23003	1.73371e-248	1.95868e-246	- && P07089.1 RecName: Full=Ribulose bisphosphate carboxylase small chain, chloroplastic; Short=RuBisCO small subunit; Flags: Precursor	-
MD03G1242400	20549.2	20665	21346.6	5886.45	5864.96	5904.74	20853.6	5885.38	1.82509	2.45151e-248	2.76127e-246	- && Q39688.1 RecName: Full=Epidermis-specific secreted glycoprotein EP1; AltName: Full=52/54 kDa medium protein; Flags: Precursor	-
MD06G1232100	6328.37	6145.28	6332.2	1441.29	1457.03	1489.4	6268.62	1462.57	2.09958	3.84818e-248	4.3214e-246	- && Q9SY59.1 RecName: Full=NF-X1-type zinc finger protein NFXL1; Short=AtNFXL1	-
MD12G1038700	95.4639	98.6628	81.0711	1671.71	1649.13	1572.69	91.7326	1631.18	-4.15275	4.88576e-248	5.47015e-246	- && Q9SJ54.1 RecName: Full=NDR1/HIN1-like protein 12	-
novel.1999	163.177	143.115	211.866	2585.93	2314.93	2346.49	172.719	2415.79	-3.80539	1.12397e-247	1.25465e-245	- && - && -	-
MD01G1075400	1610.68	1554.75	1670.07	139.931	123.685	125.385	1611.83	129.667	3.63703	4.87899e-247	5.43006e-245	- && Q9SUE3.2 RecName: Full=Ethylene-responsive transcription factor CRF4; AltName: Full=Protein CYTOKININ RESPONSE FACTOR 4	-
MD14G1016800	1900.4	1772.68	2164.06	10849.4	10802.7	10704.3	1945.71	10785.5	-2.47066	6.36721e-247	7.06534e-245	- && P17784.2 RecName: Full=Fructose-bisphosphate aldolase 1, cytoplasmic; AltName: Full=Cytoplasmic aldolase; Short=cALD; AltName: Full=Gravity-specific protein GSC 233	-
MD06G1036600	2038.04	1989.52	2060.29	248.145	255.265	230.171	2029.28	244.527	3.05283	2.95828e-246	3.27292e-244	- && Q0JKZ0.1 RecName: Full=Cinnamoyl-CoA reductase-like SNL6; AltName: Full=Protein SUPPRESSOR OF NH1-MEDIATED LESION 6	-
MD13G1181800	2359.96	2286.59	2564.01	11584.5	10896.6	10919.3	2403.52	11133.4	-2.21161	4.68142e-246	5.16407e-244	- && Q9ZT66.1 RecName: Full=Endo-1,3;1,4-beta-D-glucanase; Flags: Precursor	-
MD04G1002500	1791.61	1800.87	1647.37	7891.2	8023.74	7697.75	1746.62	7870.9	-2.17204	5.70351e-246	6.27303e-244	- && I7C6E8.1 RecName: Full=Beta-amyrin 28-oxidase; AltName: Full=Cytochrome P450 CYP716A52v2	-
MD08G1211300	4272.56	4470.18	4449.18	874.105	885.971	922.476	4397.31	894.184	2.29791	5.76784e-245	6.32517e-243	- && Q8RY59.1 RecName: Full=Inactive poly [ADP-ribose] polymerase RCD1; AltName: Full=Protein RADICAL-INDUCED CELL DEATH 1	-
MD00G1136300	10294.6	10215.4	9701.51	2422.68	2296.51	2209.46	10070.5	2309.55	2.12457	7.41754e-245	8.1105e-243	- && Q9FQA3.1 RecName: Full=Glutathione transferase GST 23; AltName: Full=Glutathione transferase GST 36	-
MD06G1127600	67.7128	62.884	55.1284	1644.66	1508.78	1587.91	61.9084	1580.45	-4.67488	1.40129e-244	1.52773e-242	- && Q9C884.1 RecName: Full=Probable methyltransferase PMT18	-
MD02G1020700	5230.53	5271.41	5196.12	1209.94	1165.8	1189.37	5232.69	1188.37	2.1387	4.78774e-244	5.20458e-242	- && P21616.4 RecName: Full=Pyrophosphate-energized vacuolar membrane proton pump; AltName: Full=Pyrophosphate-energized inorganic pyrophosphatase; Short=H(+)-PPase; AltName: Full=Vacuolar H(+)-pyrophosphatase	-
MD10G1017400	3035.97	2985.91	3414.72	421.66	350.003	373.469	3145.53	381.71	3.04376	5.01479e-244	5.4356e-242	- && Q9LU33.1 RecName: Full=Glycolipid transfer protein 3	-
MD12G1246700	2516.47	2243.22	2168.38	264.937	259.651	257.935	2309.36	260.841	3.1463	1.80715e-242	1.95313e-240	- && Q8RXU4.1 RecName: Full=Probable low-specificity L-threonine aldolase 1; AltName: Full=Threonine aldolase 1	-
MD11G1303100	323.023	307.915	279.966	2335.92	2495.63	2501.43	303.634	2444.33	-3.00952	4.20172e-242	4.52805e-240	- && Q5JK32.2 RecName: Full=Potassium transporter 5; AltName: Full=OsHAK5	-
MD07G1298700	1580.7	1435.49	1529.54	23.3219	29.8248	32.2419	1515.25	28.4629	5.73086	2.89271e-241	3.10842e-239	- && -	-
MD11G1307000	7278.57	6934.59	6397.05	28477.9	29469.5	29856	6870.07	29267.8	-2.09097	5.98664e-241	6.41462e-239	- && Q9M111.1 RecName: Full=Sucrose synthase 3; Short=AtSUS3; AltName: Full=Sucrose-UDP glucosyltransferase 3	-
MD16G1148200	6868.96	6972.53	6464.07	1349.87	1350.01	1483.13	6768.52	1394.34	2.27919	2.71752e-240	2.90347e-238	- && Q8RWB8.1 RecName: Full=E3 ubiquitin-protein ligase UPL6; Short=Ubiquitin-protein ligase 6; AltName: Full=HECT-type E3 ubiquitin transferase UPL6	-
novel.828	1677.28	1666.43	1366.32	45.7109	56.1408	55.5277	1570.01	52.4598	4.90104	5.94282e-240	6.33139e-238	- && sp|P04323|POL3_DROME Retrovirus-related Pol polyprotein from transposon 17.6 OS=Drosophila melanogaster OX=7227 GN=pol PE=4 SV=1 && PF00665:Integrase core domain	rve
MD10G1085800	3267.97	3477.05	3350.94	503.753	584.215	544.53	3365.32	544.166	2.62796	1.03241e-239	1.09679e-237	- && Q8GZP5.1 RecName: Full=Allene oxide synthase 3; Short=LeAOS3; AltName: Full=Allene oxide cyclase; AltName: Full=Cytochrome P450 CYP74C3; AltName: Full=Cytochrome P450 CYP74D1	-
MD17G1099600	11969.6	12106.3	11783.4	3239.88	3156.16	3297.63	11953.1	3231.22	1.88726	3.89396e-239	4.12506e-237	- && Q339N5.2 RecName: Full=Cellulose synthase-like protein H1; AltName: Full=OsCslH1	-
MD00G1112500	506.181	488.977	390.222	3724.04	3557.04	3560.94	461.793	3614.01	-2.96869	7.56913e-239	7.99569e-237	- && Q9SZE7.1 RecName: Full=Peroxidase 51; Short=Atperox P51; AltName: Full=ATP37; Flags: Precursor	-
MD09G1074300	3553.25	3843.51	4018.97	625.027	571.057	637.673	3805.24	611.252	2.63852	6.10465e-237	6.43051e-235	- && -	-
MD12G1164800	3654.27	3591.98	3081.78	389.942	459.652	419.145	3442.68	422.913	3.02432	1.67135e-236	1.75562e-234	- && -	-
MD02G1053600	2090.22	2370.08	1868.96	149.26	143.861	171.061	2109.75	154.727	3.76927	3.18253e-236	3.33363e-234	- && Q40392.1 RecName: Full=TMV resistance protein N	-
MD04G1199400	264.191	240.694	218.352	2142.82	2087.73	2213.94	241.079	2148.16	-3.15614	5.19942e-236	5.43107e-234	- && -	-
MD10G1254200	175.387	195.157	163.223	1796.72	1878.08	1896	177.923	1856.94	-3.38365	1.70965e-235	1.78085e-233	- && F4IIU4.1 RecName: Full=187-kDa microtubule-associated protein AIR9; AltName: Full=Auxin-induced in root cultures protein 9	-
MD04G1126800	299.712	305.746	232.404	2755.72	2586.86	2548	279.287	2630.19	-3.23575	1.86277e-235	1.93495e-233	- && Q94B55.1 RecName: Full=Putative E3 ubiquitin-protein ligase XBAT31; AltName: Full=Ankyrin repeat domain and RING finger-containing protein XBAT31; AltName: Full=Protein XB3 homolog 1	-
MD16G1191500	12307.1	12692.8	13548.6	3008.53	2946.51	2736.08	12849.5	2897.04	2.14913	8.33802e-235	8.63713e-233	- && -	-
MD11G1202100	216.459	204.915	229.161	2011.28	1920.19	1928.24	216.845	1953.24	-3.171	1.16901e-234	1.2076e-232	- && Q39218.3 RecName: Full=Serine acetyltransferase 3, mitochondrial; Short=AtSAT-3; Short=AtSERAT2;2; Short=SAT-m; Flags: Precursor	-
MD17G1066000	154.296	140.947	113.5	1890.01	1727.21	1815.4	136.248	1810.87	-3.73332	3.48449e-234	3.5896e-232	- && -	-
MD08G1014400	2724.05	2677.99	2337.01	322.775	304.388	329.584	2579.68	318.916	3.01615	1.03243e-233	1.06065e-231	- && B9F166.1 RecName: Full=Probable cytokinin riboside 5'-monophosphate phosphoribohydrolase LOGL2; AltName: Full=Protein LONELY GUY-like 2	-
MD03G1192000	5.55023	15.1789	15.1333	4634.53	4214.07	4525.51	11.9541	4458.03	-8.53652	1.09427e-233	1.1211e-231	- && -	-
MD16G1116100	1324.28	1374.77	1423.61	87.6904	94.7375	80.6047	1374.22	87.6775	3.96979	1.8688e-233	1.9094e-231	- && D1MI46.1 RecName: Full=Geraniol 8-hydroxylase; AltName: Full=Cytochrome P450 76B10; AltName: Full=Geraniol 10-hydroxylase; Short=SmG10H	-
MD16G1127100	6588.12	6445.61	5584.18	1071.88	1006.15	954.718	6205.97	1010.91	2.61818	5.41778e-233	5.52038e-231	- && Q9LYV6.1 RecName: Full=GEM-like protein 5	-
MD07G1226000	297.492	261.294	249.699	2172.67	2207.03	2206.78	269.495	2195.49	-3.02689	9.80724e-233	9.96581e-231	- && Q9SIZ3.2 RecName: Full=Probable methyltransferase PMT23	-
MD09G1292700	189.818	196.241	183.761	1880.68	1962.3	1787.63	189.94	1876.87	-3.30478	1.31235e-232	1.32996e-230	- && Q9AT56.1 RecName: Full=S-adenosylmethionine synthase 1; Short=AdoMet synthase 1; AltName: Full=Methionine adenosyltransferase 1; Short=MAT 1	-
MD17G1131200	1098.94	1086.38	1113.38	5494.64	5310.57	5005.55	1099.57	5270.25	-2.26089	1.42867e-232	1.44392e-230	- && P35055.1 RecName: Full=Oxygen-dependent coproporphyrinogen-III oxidase, chloroplastic; Short=Coprogen oxidase; Short=Coproporphyrinogenase; Flags: Precursor	-
MD15G1351200	159.847	174.557	188.085	1748.21	1822.82	1818.98	174.163	1796.67	-3.36627	1.46275e-232	1.47438e-230	- && Q93ZH0.1 RecName: Full=LysM domain-containing GPI-anchored protein 1; Flags: Precursor	-
MD06G1015000	280.841	264.546	315.637	2233.31	2282.47	2281.11	287.008	2265.63	-2.98059	8.08322e-232	8.12559e-230	- && Q94II3.1 RecName: Full=Probable methyltransferase PMT21; AltName: Full=Protein EARLY-RESPONSIVE TO DEHYDRATION 3	-
MD09G1048700	2353.3	2233.47	2356.47	279.863	332.459	313.463	2314.41	308.595	2.90576	6.14972e-231	6.16538e-229	- && -	-
MD02G1025600	6920.02	6778.46	8108.19	1266.85	1200.01	1175.04	7268.89	1213.96	2.58218	8.38752e-231	8.3864e-229	- && Q8RX87.2 RecName: Full=Probable galactinol--sucrose galactosyltransferase 6; AltName: Full=Protein DARK INDUCIBLE 10; AltName: Full=Raffinose synthase 6	-
MD17G1259200	13.3205	7.58945	8.64759	6011.46	5898.29	6031.92	9.85253	5980.55	-9.2496	8.76183e-231	8.7373e-229	- && P47926.1 RecName: Full=Protein RSI-1; AltName: Full=TR132; Flags: Precursor	-
MD09G1249600	193.148	157.21	144.847	1827.51	1863.17	1884.36	165.068	1858.35	-3.49413	2.65864e-230	2.64415e-228	- && P0C897.1 RecName: Full=Putative UPF0481 protein At3g02645	-
MD00G1106500	3374.54	3507.41	3655.77	588.645	650.882	640.36	3512.57	626.629	2.48641	4.12608e-230	4.0927e-228	- && -	-
MD10G1273700	3895.15	4080.95	4162.73	822.797	803.515	752.311	4046.28	792.874	2.35163	5.34246e-230	5.28522e-228	- && Q9ATN4.1 RecName: Full=Aquaporin NIP1-1; AltName: Full=NOD26-like intrinsic protein 1-1; AltName: Full=ZmNIP1-1; AltName: Full=ZmNIP1;1	-
MD12G1158100	137.646	130.105	132.957	1587.76	1591.24	1552.98	133.569	1577.33	-3.56205	1.98049e-229	1.9541e-227	- && P37392.1 RecName: Full=Tubulin beta-1 chain; AltName: Full=Beta-1-tubulin	-
MD14G1045500	1393.11	1452.84	1714.38	40.1137	28.0704	31.3463	1520.11	33.1768	5.52243	3.0158e-229	2.96779e-227	- && Q9FG13.1 RecName: Full=Probable carboxylesterase 15; AltName: Full=AtCXE15	-
MD01G1050100	2643.02	2614.02	2728.31	467.371	430.705	435.265	2661.78	444.447	2.58282	3.61994e-229	3.55296e-227	- && Q96287.3 RecName: Full=Shaggy-related protein kinase theta; AltName: Full=ASK-theta	-
MD15G1033400	874.716	957.354	904.754	4524.45	4359.68	4384	912.275	4422.71	-2.27722	6.91765e-229	6.77187e-227	- && O49858.1 RecName: Full=Cytochrome P450 82A3; AltName: Full=Cytochrome P450 CP6	-
MD07G1262300	5643.47	5672.57	6866.18	939.407	931.586	921.581	6060.74	930.858	2.70293	3.96046e-228	3.86688e-226	- && Q9FJ95.1 RecName: Full=Sorbitol dehydrogenase; AltName: Full=L-iditol 2-dehydrogenase	-
MD17G1013000	3507.74	3482.47	2886.13	407.667	429.828	410.188	3292.12	415.894	2.98445	5.75343e-228	5.60285e-226	- && P92942.1 RecName: Full=Chloride channel protein CLC-b; Short=AtCLC-b; AltName: Full=CBS domain-containing protein CBSCLC7	-
novel.2253	1488.57	1365.02	1266.87	46.6438	41.2284	32.2419	1373.49	40.038	5.10248	1.16697e-227	1.13348e-225	- && sp|P04323|POL3_DROME Retrovirus-related Pol polyprotein from transposon 17.6 OS=Drosophila melanogaster OX=7227 GN=pol PE=4 SV=1 && PF00665:Integrase core domain	rve
MD15G1022500	349.664	330.683	354.551	2308.87	2300.02	2359.93	344.966	2322.94	-2.75148	3.68208e-227	3.56713e-225	- && C0Z2L5.1 RecName: Full=bZIP transcription factor 44; Short=AtbZIP44	-
MD08G1092000	5139.51	5083.84	5403.66	1196.88	1140.36	1115.03	5209.01	1150.76	2.17863	3.87598e-227	3.74528e-225	- && Q9FDW1.1 RecName: Full=Transcription factor MYB44; AltName: Full=Myb-related protein 44; Short=AtMYB44; AltName: Full=Myb-related protein R1; Short=AtMYBR1	-
MD06G1223600	36.6315	30.3578	25.9428	1626.94	1626.33	1598.66	30.9773	1617.31	-5.70825	4.69643e-227	4.52636e-225	- && Q9FKR0.1 RecName: Full=Probable S-adenosylmethionine-dependent methyltransferase At5g38780	-
novel.36	1589.58	1589.45	1275.52	56.9055	55.2636	55.5277	1484.85	55.8989	4.73158	8.41334e-227	8.08784e-225	- && sp|P10978|POLX_TOBAC Retrovirus-related Pol polyprotein from transposon TNT 1-94 OS=Nicotiana tabacum OX=4097 PE=2 SV=1 && -	-
MD16G1001100	409.607	434.767	393.465	2553.28	2622.83	2609.8	412.613	2595.3	-2.65308	9.1566e-227	8.77977e-225	- && Q9SHY2.1 RecName: Full=Probable metal-nicotianamine transporter YSL7; AltName: Full=Protein YELLOW STRIPE LIKE 7; Short=AtYSL7	-
MD05G1135400	39.9616	59.6314	27.0237	1612.94	1559.66	1554.78	42.2056	1575.79	-5.22239	1.61289e-226	1.54256e-224	- && Q9SII5.1 RecName: Full=Protein EXORDIUM-like 5; Flags: Precursor	-
MD09G1201500	1393.11	1396.46	1216.07	36.3822	42.9828	35.8243	1335.21	38.3964	5.11812	8.81579e-226	8.40986e-224	- && -	-
MD09G1090500	1551.84	1559.09	1365.24	29.852	41.2284	17.9122	1492.06	29.6642	5.64927	1.30951e-225	1.24604e-223	- && Q9LR64.1 RecName: Full=Photosystem II repair protein PSB27-H1, chloroplastic; Short=Psb27-H1; AltName: Full=Thylakoid lumenal protein PSB27-H1; Flags: Precursor	-
MD00G1055400	1921.49	1865.92	1723.03	187.508	196.493	158.523	1836.81	180.841	3.34428	1.99839e-225	1.89669e-223	- && -	-
MD08G1016600	4074.98	3975.79	3032.06	258.407	329.827	294.655	3694.27	294.296	3.64887	4.39274e-225	4.15864e-223	- && Q9FYG4.1 RecName: Full=Aldehyde oxidase GLOX1; AltName: Full=Glyoxal oxidase 1; Flags: Precursor	-
MD03G1179200	21.0909	26.021	30.2666	1801.38	1738.61	1729.42	25.7928	1756.47	-6.08743	5.05873e-225	4.77705e-223	- && Q9FM65.1 RecName: Full=Fasciclin-like arabinogalactan protein 1; Flags: Precursor	-
MD06G1203900	54.3922	61.7998	38.9141	1485.14	1440.36	1410.58	51.702	1445.36	-4.80576	3.94935e-224	3.72005e-222	- && Q8RU27.1 RecName: Full=Alpha-1,4-glucan-protein synthase [UDP-forming] 2; AltName: Full=Reversibly glycosylated polypeptide 2; Short=RGP2; AltName: Full=UDP-glucose:protein transglucosylase 2; Short=UPTG 2	-
MD11G1203600	203.138	198.41	156.738	1991.69	1943.87	2190.66	186.095	2042.07	-3.45659	7.4495e-224	6.99935e-222	- && Q9LK64.1 RecName: Full=ABC transporter C family member 3; Short=ABC transporter ABCC.3; Short=AtABCC3; AltName: Full=ATP-energized glutathione S-conjugate pump 3; AltName: Full=Glutathione S-conjugate-transporting ATPase 3; AltName: Full=Multidrug resistance-associated protein 3	-
MD13G1157400	3352.34	3276.47	2642.92	336.768	280.704	297.342	3090.58	304.938	3.34214	2.87505e-223	2.69455e-221	- && Q9FGY1.1 RecName: Full=Beta-D-xylosidase 1; Short=AtBXL1; AltName: Full=Alpha-L-arabinofuranosidase; Flags: Precursor	-
MD03G1193200	48.842	62.884	74.5854	1502.86	1392.12	1462.53	62.1038	1452.5	-4.54555	3.81766e-223	3.56903e-221	- && Q9FLP0.1 RecName: Full=65-kDa microtubule-associated protein 1; Short=AtMAP65-1	-
novel.1207	1508.55	1517.89	1753.3	105.415	104.387	128.072	1593.25	112.625	3.82216	4.5865e-223	4.27711e-221	- && - && -	-
MD16G1111100	32809.6	31940.7	32816.5	107905	102364	104323	32522.3	104864	-1.68902	3.37956e-222	3.14375e-220	- && Q9FX54.1 RecName: Full=Glyceraldehyde-3-phosphate dehydrogenase GAPC2, cytosolic; AltName: Full=NAD-dependent glyceraldehydephosphate dehydrogenase C subunit 2	-
MD04G1135300	2155.71	2141.31	1950.03	258.407	284.213	270.474	2082.35	271.031	2.94101	8.14596e-222	7.55876e-220	- && P50165.1 RecName: Full=Tropinone reductase homolog; AltName: Full=P29X	-
MD07G1306000	19.9808	33.6104	35.6713	1787.39	1571.06	1717.78	29.7542	1692.08	-5.82594	9.27408e-222	8.58427e-220	- && -	-
MD14G1229400	33.3014	26.021	20.538	1686.64	1650.89	1739.27	26.6201	1692.27	-5.99311	2.06631e-221	1.90789e-219	- && Q8S950.1 RecName: Full=Kinesin-like protein NACK1; AltName: Full=NPK1-activating kinesin-1	-
MD17G1279100	36.6315	44.4525	45.3998	1377.86	1434.22	1495.67	42.1613	1435.91	-5.08867	3.59454e-221	3.31079e-219	- && Q9XHM5.1 RecName: Full=Gibberellin 2-beta-dioxygenase 2; AltName: Full=GA 2-oxidase 2; AltName: Full=Gibberellin 2-beta-hydroxylase 2; AltName: Full=Gibberellin 2-oxidase 2	-
MD10G1073500	954.639	1035.42	985.825	4526.32	4444.77	4549.69	991.96	4506.92	-2.18366	1.06091e-220	9.74761e-219	- && P52578.1 RecName: Full=Isoflavone reductase homolog; AltName: Full=CP100	-
MD16G1189900	28210.7	28383.4	28921.9	8801.69	8898.31	9035.79	28505.3	8911.93	1.67741	1.38742e-220	1.27163e-218	- && Q94AZ2.2 RecName: Full=Sugar transport protein 13; AltName: Full=Hexose transporter 13; AltName: Full=Multicopy suppressor of snf4 deficiency protein 1	-
MD05G1074000	8279.83	7961.33	7242.35	1742.61	1677.21	1671.2	7827.84	1697.01	2.20568	3.70863e-220	3.39081e-218	- && Q9ZSA7.1 RecName: Full=Protein DMR6-LIKE OXYGENASE 2; AltName: Full=2-oxoglutarate (2OG)-Fe(II) oxygenase-like protein DLO2; AltName: Full=Salicylate 3-hydroxylase DLO2; Short=S3H DLO2; Short=SA 3-hydroxylase DLO2; Short=Salicylic acid 3-hydroxylase DLO2	-
MD05G1262700	239.77	252.62	242.132	1897.47	1889.49	1900.48	244.841	1895.81	-2.95278	6.57514e-220	5.99701e-218	- && I7C6E8.1 RecName: Full=Beta-amyrin 28-oxidase; AltName: Full=Cytochrome P450 CYP716A52v2	-
MD17G1074600	2485.39	2375.5	2302.42	381.547	378.95	395.859	2387.77	385.452	2.63097	9.52428e-220	8.6657e-218	- && Q9FFX0.1 RecName: Full=RHOMBOID-like protein 9, chloroplastic; Short=AtRBL9; Flags: Precursor	-
MD08G1087700	2064.68	1985.18	2575.9	164.186	144.738	119.116	2208.59	142.68	3.95358	3.26693e-219	2.96521e-217	- && -	-
MD01G1052600	1330.94	1346.58	1354.43	111.012	82.4567	90.4564	1343.99	94.6418	3.83088	5.81165e-218	5.26215e-216	- && Q9M2E2.1 RecName: Full=(+)-neomenthol dehydrogenase; AltName: Full=Menthone:neomenthol reductase; AltName: Full=Short-chain dehydrogenase/reductase 1; Short=AtSDR1	-
MD08G1005000	74.373	52.0419	67.0188	1360.13	1375.45	1356.85	64.4779	1364.14	-4.40434	2.15362e-217	1.94528e-215	- && Q00624.1 RecName: Full=L-ascorbate oxidase homolog; Flags: Precursor	-
MD09G1033000	109.894	145.284	76.7473	2001.02	1874.58	1921.97	110.642	1932.52	-4.12667	6.69428e-217	6.03211e-215	- && Q9LII9.1 RecName: Full=GDSL esterase/lipase At3g27950; AltName: Full=Extracellular lipase At3g27950; Flags: Precursor	-
MD14G1112200	2544.22	2557.64	2688.32	451.512	471.933	461.238	2596.73	461.561	2.49189	7.40903e-217	6.66012e-215	- && Q9SUS1.1 RecName: Full=Probable WRKY transcription factor 29; AltName: Full=WRKY DNA-binding protein 29	-
MD14G1014600	1598.47	1517.89	1817.07	8082.44	7904.44	8113.31	1644.48	8033.4	-2.2883	3.73872e-216	3.35274e-214	- && P42896.1 RecName: Full=Enolase; AltName: Full=2-phospho-D-glycerate hydro-lyase; AltName: Full=2-phosphoglycerate dehydratase	-
MD00G1129500	7015.49	7097.22	6692.15	1771.53	1699.14	1784.95	6934.95	1751.87	1.98507	4.07882e-216	3.64898e-214	- && -	-
MD04G1101600	1329.83	1373.69	1526.3	102.616	82.4567	101.204	1409.94	95.4256	3.88694	4.67434e-216	4.17177e-214	- && -	-
MD10G1203200	700.439	688.471	724.235	3431.12	3394.76	3382.71	704.382	3402.86	-2.27227	5.82629e-216	5.18748e-214	- && Q9ASR1.1 RecName: Full=Elongation factor 2; Short=EF-2; AltName: Full=Protein LOW EXPRESSION OF OSMOTICALLY RESPONSIVE GENES 1	-
novel.1546	1430.85	1378.03	1177.15	36.3822	33.3336	33.1375	1328.68	34.2844	5.27735	1.13855e-215	1.01131e-213	- && - && -	-
MD15G1087800	111.005	105.168	88.6378	1443.16	1485.1	1398.94	101.603	1442.4	-3.82832	1.30731e-215	1.15846e-213	- && P34422.2 RecName: Full=Dipeptidyl peptidase family member 6	-
MD14G1029300	1248.8	1288.04	1431.18	84.8918	64.0356	71.6486	1322.67	73.5253	4.17202	1.62502e-215	1.43658e-213	- && Q8VYD8.1 RecName: Full=Protein ORANGE-LIKE, chloroplastic; AltName: Full=DnaJ-like cysteine-rich domain-containing protein Or-like; Flags: Precursor	-
MD06G1226700	94.3538	84.5681	86.4759	1383.46	1330.71	1430.29	88.4659	1381.48	-3.96547	2.61641e-215	2.30756e-213	- && Q9FR44.1 RecName: Full=Phosphoethanolamine N-methyltransferase 1; Short=AtNMT1; Short=PEAMT 1; AltName: Full=Protein XIPOTL 1	-
MD10G1156100	51.0621	45.5367	41.076	1343.34	1377.2	1312.96	45.8916	1344.5	-4.8739	3.46125e-215	3.0455e-213	- && Q9SRT2.1 RecName: Full=Transcription factor bHLH62; AltName: Full=Basic helix-loop-helix protein 62; Short=AtbHLH62; Short=bHLH 62; AltName: Full=Transcription factor EN 85; AltName: Full=bHLH transcription factor bHLH062	-
MD10G1212200	1778.29	1917.96	2000.84	237.884	240.353	246.292	1899.03	241.509	2.97509	3.52123e-215	3.09099e-213	- && -	-
MD01G1029000	108.784	111.673	96.2044	1645.59	1567.56	1419.54	105.554	1544.23	-3.87103	4.60748e-215	4.03505e-213	- && -	-
MD11G1193400	128.765	114.926	100.528	1617.61	1485.98	1492.98	114.74	1532.19	-3.74002	4.86681e-215	4.25221e-213	- && Q9SYD6.2 RecName: Full=Protein DETOXIFICATION 42; Short=AtDTX42; AltName: Full=Aluminum-activated citrate transporter; AltName: Full=AtMATE; AltName: Full=FRD-like protein; AltName: Full=Multidrug and toxic compound extrusion protein 42; Short=MATE protein 42	-
MD09G1022200	17.7607	22.7683	22.6999	1874.15	1873.7	1790.32	21.0763	1846.06	-6.45093	1.23793e-214	1.07908e-212	- && Q9LY84.1 RecName: Full=GDSL esterase/lipase At5g14450; AltName: Full=Extracellular lipase At5g14450; Flags: Precursor	-
MD01G1110100	1912.61	1859.41	2145.68	227.622	235.967	244.501	1972.57	236.03	3.06277	1.66306e-214	1.44628e-212	- && Q1PSI9.2 RecName: Full=L-idonate 5-dehydrogenase	-
MD10G1078100	98.794	113.842	158.899	1738.88	1830.72	1759.87	123.845	1776.49	-3.8409	2.03862e-213	1.76878e-211	- && -	-
MD13G1140400	1615.12	1504.88	1233.36	31.7178	28.9476	38.5111	1451.12	33.0588	5.45622	3.26611e-213	2.82722e-211	- && O80961.2 RecName: Full=MLO-like protein 12; Short=AtMlo12; Short=AtMlo18	-
MD17G1226100	611.635	640.766	672.35	3379.81	3218.44	3289.57	641.584	3295.94	-2.36071	4.76809e-212	4.11785e-210	- && P26413.1 RecName: Full=Heat shock 70 kDa protein	-
MD04G1022400	1177.76	1229.49	1286.33	5162.54	5199.16	5302	1231.19	5221.23	-2.08421	4.98774e-212	4.29761e-210	- && Q9FJL3.1 RecName: Full=Peptidyl-prolyl cis-trans isomerase FKBP65; Short=PPIase FKBP65; AltName: Full=70 kDa peptidyl-prolyl isomerase; AltName: Full=FK506-binding protein 65; Short=AtFKBP65; AltName: Full=Immunophilin FKBP65; AltName: Full=Peptidyl-prolyl isomerase ROF2; AltName: Full=Protein ROTAMASE FKBP 2; AltName: Full=Rotamase	-
MD05G1111800	14.4306	11.9263	12.9714	2952.55	2890.37	2910.73	13.1094	2917.88	-7.79925	1.39355e-211	1.19797e-209	- && O48651.1 RecName: Full=Squalene monooxygenase; AltName: Full=Squalene epoxidase; Short=SE	-
MD06G1189400	91.0237	86.7365	99.4472	1377.86	1315.8	1438.35	92.4025	1377.33	-3.89756	3.25383e-210	2.79075e-208	- && -	-
MD10G1132900	1506.33	1531.98	1431.18	155.79	167.545	159.418	1489.83	160.918	3.21016	5.55851e-210	4.75653e-208	- && Q9SX98.1 RecName: Full=Lysine histidine transporter-like 8; AltName: Full=Amino acid transporter-like protein 1	-
MD03G1237500	9485.34	9428.26	8398.97	2131.62	1979.84	2017.8	9104.19	2043.09	2.1559	8.66171e-210	7.39508e-208	- && Q9ZRA2.2 RecName: Full=Homogentisate 1,2-dioxygenase; AltName: Full=Homogentisate oxygenase; AltName: Full=Homogentisic acid oxidase; AltName: Full=Homogentisicase	-
MD03G1108500	2658.56	2654.14	2541.31	504.686	478.951	486.315	2618	489.984	2.41793	2.09669e-209	1.78601e-207	- && Q39023.2 RecName: Full=Mitogen-activated protein kinase 3; Short=AtMPK3; Short=MAP kinase 3	-
novel.2173	1404.21	1549.33	1235.52	22.389	26.316	28.6595	1396.35	25.7882	5.7565	2.59479e-209	2.20528e-207	- && - && -	-
MD13G1195700	1579.59	1549.33	1625.75	174.448	128.071	140.61	1584.89	147.71	3.42612	1.81869e-208	1.54218e-206	- && P52581.1 RecName: Full=Isoflavone reductase homolog	-
MD14G1010300	133.205	142.031	138.361	1617.61	1444.75	1559.25	137.866	1540.54	-3.48169	2.36396e-208	2.00001e-206	- && Q43729.1 RecName: Full=Peroxidase 57; Short=Atperox P57; AltName: Full=ATP13a; AltName: Full=PRXR10; Flags: Precursor	-
MD14G1001400	1843.79	1902.78	1848.42	212.696	235.967	263.309	1865	237.324	2.97336	2.91583e-208	2.46135e-206	- && O64654.1 RecName: Full=Thioredoxin-like 1-1, chloroplastic; AltName: Full=Atypical cysteine/histidine-rich thioredoxin 4; Short=AtACHT4; AltName: Full=Lilium-type thioredoxin 1-1; Flags: Precursor	-
MD13G1073600	7.77032	10.8421	18.3761	3111.14	2953.53	3023.57	12.3295	3029.42	-7.93605	2.66546e-207	2.24493e-205	- && Q9S784.1 RecName: Full=HVA22-like protein c; Short=AtHVA22c	-
MD16G1129900	1164.44	1231.66	1173.91	24.2548	26.316	37.6155	1190	29.3954	5.3373	5.17541e-207	4.34909e-205	- && Q03200.1 RecName: Full=Light-regulated protein; Flags: Precursor	-
MD03G1294500	434.028	425.009	439.946	2641.91	2536.86	2428.89	432.994	2535.89	-2.55	1.30186e-206	1.09155e-204	- && -	-
novel.871	94.3538	61.7998	63.776	1375.99	1357.9	1457.15	73.3099	1397.02	-4.25464	1.46732e-206	1.22753e-204	- && sp|Q7LHG5|YI31B_YEAST Transposon Ty3-I Gag-Pol polyprotein OS=Saccharomyces cerevisiae (strain ATCC 204508 / S288c) OX=559292 GN=TY3B-I PE=1 SV=2 && PF00665:Integrase core domain	rve
novel.1761	1372.02	1382.36	1166.34	83.9589	81.5795	75.2311	1306.91	80.2565	4.02578	6.18341e-206	5.16135e-204	- && - && -	-
novel.362	1830.46	1896.28	1825.72	7.46301	17.544	14.3297	1850.82	13.1122	7.13014	6.50199e-206	5.41519e-204	- && sp|Q94HW2|POLR1_ARATH Retrovirus-related Pol polyprotein from transposon RE1 OS=Arabidopsis thaliana OX=3702 GN=RE1 PE=2 SV=1 && -	-
MD07G1278100	11120.4	11431.9	9585.85	2263.16	2252.65	2211.26	10712.7	2242.35	2.25624	1.02397e-205	8.50918e-204	- && Q8W110.1 RecName: Full=Ferric reduction oxidase 4; Short=AtFRO4; AltName: Full=Ferric-chelate reductase 4	-
MD05G1143500	2236.74	2107.7	2312.15	8687.88	8528.13	8321.09	2218.86	8512.37	-1.93973	1.48679e-205	1.23278e-203	- && O64966.1 RecName: Full=3-hydroxy-3-methylglutaryl-coenzyme A reductase 1; Short=HMG-CoA reductase 1	-
MD11G1082100	1440.84	1459.34	1336.05	138.999	110.527	127.176	1412.08	125.567	3.49313	2.3437e-205	1.939e-203	- && Q9FIL7.1 RecName: Full=Calmodulin-binding receptor-like cytoplasmic kinase 1	-
MD02G1198400	1318.73	1400.79	1285.25	128.737	114.913	113.742	1334.93	119.131	3.4873	4.42059e-205	3.64918e-203	- && O64640.1 RecName: Full=Probable carboxylesterase 8; AltName: Full=AtCXE8	-
MD17G1059700	22.2009	15.1789	18.3761	2059.79	1932.47	1818.98	18.5853	1937.08	-6.70551	5.72783e-205	4.71789e-203	- && -	-
MD13G1141700	4368.03	4578.6	4508.64	15010.9	14767.7	14592.1	4485.09	14790.2	-1.7214	5.7701e-205	4.74226e-203	- && Q9AT55.1 RecName: Full=S-adenosylmethionine synthase 2; Short=AdoMet synthase 2; AltName: Full=Methionine adenosyltransferase 2; Short=MAT 2	-
MD05G1008600	355.214	368.63	475.617	3002.93	3095.64	3197.32	399.821	3098.63	-2.95371	9.94772e-205	8.15779e-203	- && Q6NPR7.1 RecName: Full=Probable methyltransferase PMT24	-
MD07G1295900	103.234	87.8207	68.0997	1412.38	1421.94	1338.93	86.3849	1391.08	-4.011	2.47133e-204	2.02222e-202	- && Q1KKV8.1 RecName: Full=Molybdate-anion transporter; AltName: Full=Major facilitator superfamily domain-containing protein 5; AltName: Full=Molybdate transporter 2 homolog	-
MD12G1018700	924.668	909.649	1090.68	5384.56	5195.65	4997.49	974.998	5192.57	-2.41278	1.89781e-202	1.54953e-200	- && Q9SJQ9.1 RecName: Full=Fructose-bisphosphate aldolase 6, cytosolic; Short=AtFBA6; AltName: Full=Cytosolic aldolase 2; Short=cAld2	-
MD03G1066000	36352.9	35675.8	39322.7	10806.4	10794.8	10880.7	37117.1	10827.3	1.77741	4.41517e-202	3.59707e-200	- && P31752.2 RecName: Full=Asparagine synthetase [glutamine-hydrolyzing]; Short=AS	-
MD04G1143700	193.148	164.799	209.704	1703.43	1689.49	1690.01	189.217	1694.31	-3.16261	4.92015e-202	3.99976e-200	- && P37392.1 RecName: Full=Tubulin beta-1 chain; AltName: Full=Beta-1-tubulin	-
MD17G1207700	14702.5	14299.6	15348.4	4197.01	3820.2	3946.05	14783.5	3987.75	1.89046	8.09674e-202	6.56784e-200	- && -	-
MD13G1087200	1262.12	1182.87	1235.52	104.482	97.3691	85.0828	1226.84	95.6447	3.6821	1.54912e-201	1.25388e-199	- && P42751.3 RecName: Full=Cyclin-D1-1; AltName: Full=Cyclin-delta-1; Short=Cyclin-d1; AltName: Full=G1/S-specific cyclin-D1-1; Short=CycD1;1	-
MD13G1129300	17.7607	15.1789	17.2952	1979.56	1950.01	1938.99	16.7449	1956.19	-6.86875	6.05241e-201	4.88833e-199	- && Q8GWB2.1 RecName: Full=Protein NEOXANTHIN-DEFICIENT 1	-
MD12G1241800	53.2822	27.1052	49.7236	1354.54	1268.43	1364.01	43.3703	1328.99	-4.9393	8.97434e-201	7.23266e-199	- && O24407.1 RecName: Full=Auxin-responsive protein IAA16; AltName: Full=Indoleacetic acid-induced protein 16	-
MD03G1090900	2607.5	2538.13	2372.68	458.042	448.249	429.892	2506.1	445.394	2.49241	1.99105e-200	1.60119e-198	- && P52706.1 RecName: Full=(R)-mandelonitrile lyase 1; AltName: Full=Hydroxynitrile lyase 1; Short=(R)-oxynitrilase 1; Flags: Precursor	-
MD01G1207200	1187.75	1204.55	1047.44	60.637	50.0004	56.4233	1146.58	55.6869	4.36576	6.76023e-200	5.42487e-198	- && Q8W110.1 RecName: Full=Ferric reduction oxidase 4; Short=AtFRO4; AltName: Full=Ferric-chelate reductase 4	-
MD04G1139800	8024.52	7786.77	8717.85	1888.14	1692.99	1634.48	8176.38	1738.54	2.23384	7.78071e-200	6.2304e-198	- && P87132.2 RecName: Full=Uncharacterized protein C167.05	-
MD12G1140800	517.281	550.777	583.712	2931.1	2887.74	2816.69	550.59	2878.51	-2.38596	1.73174e-198	1.38373e-196	- && O81221.1 RecName: Full=Actin	-
MD13G1125000	15811.5	15848.9	16694.2	4878.01	4560.56	4613.28	16118.2	4683.95	1.78298	2.16454e-198	1.72587e-196	- && Q9FY93.1 RecName: Full=NAC domain-containing protein 83; Short=ANAC083; AltName: Full=Protein VND-INTERACTING 2	-
MD05G1267800	1269.89	1243.58	1086.35	38.2479	49.1232	61.7969	1199.94	49.7227	4.58972	4.46654e-198	3.55375e-196	- && O64743.1 RecName: Full=Berberine bridge enzyme-like 15; Short=AtBBE-like 15; AltName: Full=Protein EMBRYO SAC DEVELOPMENT ARREST 28; AltName: Full=Protein MATERNAL EFFECT EMBRYO ARREST 23; Flags: Precursor	-
MD03G1088100	1336.49	1213.23	1232.28	115.677	106.141	107.473	1260.67	109.764	3.52245	6.83347e-198	5.42543e-196	- && O81077.1 RecName: Full=Abscisic acid 8'-hydroxylase 2; Short=ABA 8'-hydroxylase 2; AltName: Full=Cytochrome P450 707A2	-
MD12G1254000	46.6219	40.1156	46.4808	1207.14	1204.39	1183.1	44.4061	1198.21	-4.75437	1.51714e-197	1.20198e-195	- && -	-
MD10G1244200	284.172	279.725	312.394	1954.38	1965.8	1917.5	292.097	1945.89	-2.73571	1.71269e-197	1.35404e-195	- && Q9SVG3.1 RecName: Full=Berberine bridge enzyme-like 21; Short=AtBBE-like 21; Flags: Precursor	-
MD08G1124700	1972.55	1835.56	1893.82	305.051	298.248	300.924	1900.64	301.408	2.65679	3.44963e-197	2.7215e-195	- && Q84MC1.1 RecName: Full=Gamma-glutamylcyclotransferase 2-2; Short=AtGGCT2;2; AltName: Full=Gamma-glutamyl cyclotransferase 2;2	-
MD05G1208700	28.8612	30.3578	29.1856	1336.81	1280.71	1317.44	29.4682	1311.65	-5.47582	1.44181e-196	1.13509e-194	- && Q945B6.1 RecName: Full=Probable 2-oxoglutarate-dependent dioxygenase AOP1.2	-
MD14G1239800	1225.49	1230.57	1440.9	83.9589	97.3691	77.0223	1298.99	86.1168	3.91394	2.27325e-196	1.78589e-194	- && Q5PNY6.1 RecName: Full=U-box domain-containing protein 21; AltName: Full=Plant U-box protein 21	-
MD11G1207100	1067.86	1032.16	793.416	6154.19	6274.61	6371.36	964.481	6266.72	-2.70016	7.52698e-196	5.90087e-194	- && Q9FJ62.1 RecName: Full=Glycerophosphodiester phosphodiesterase GDPDL4; AltName: Full=Glycerophosphodiester phosphodiesterase-like 4; Short=ATGDPDL4; AltName: Full=Glycerophosphodiesterase-like 1; AltName: Full=Protein SHV3-LIKE 1; Flags: Precursor	-
MD07G1110200	1723.9	1734.73	1779.24	7224.2	6569.35	6751.99	1745.96	6848.51	-1.97167	3.14284e-195	2.45871e-193	- && P47922.1 RecName: Full=Nucleoside diphosphate kinase 1; AltName: Full=Nucleoside diphosphate kinase I; Short=NDK I; Short=NDP kinase I; Short=NDPK I	-
MD03G1233100	4497.9	4444.16	4158.41	1047.62	997.376	967.257	4366.82	1004.08	2.12088	3.2647e-195	2.54872e-193	- && Q9LXA5.1 RecName: Full=L-type lectin-domain containing receptor kinase IX.1; Short=LecRK-IX.1; Flags: Precursor	-
MD11G1235200	43.2918	44.4525	48.6427	1409.58	1207.03	1222.5	45.4623	1279.7	-4.81424	1.03918e-194	8.09588e-193	- && -	-
MD15G1093100	2302.23	2282.25	2398.62	445.915	440.354	417.353	2327.7	434.541	2.42151	1.07954e-194	8.39281e-193	- && Q15034.1 RecName: Full=Probable E3 ubiquitin-protein ligase HERC3; AltName: Full=HECT domain and RCC1-like domain-containing protein 3; AltName: Full=HECT-type E3 ubiquitin transferase HERC3	-
MD02G1152700	1736.11	1766.17	1748.97	219.226	264.037	222.111	1750.42	235.125	2.89505	1.85817e-194	1.44162e-192	- && O23207.1 RecName: Full=Probable NAD(P)H dehydrogenase (quinone) FQR1-like 2	-
MD17G1209200	689.338	748.103	797.74	3554.26	3571.08	3668.41	745.06	3597.92	-2.27145	1.97021e-194	1.52538e-192	- && Q41142.1 RecName: Full=Phospholipase D alpha 1; Short=PLD 1; AltName: Full=Choline phosphatase 1; AltName: Full=Phosphatidylcholine-hydrolyzing phospholipase D 1; Flags: Precursor	-
MD10G1029800	760.381	826.165	723.154	3657.81	3715.82	3942.47	769.9	3772.03	-2.29261	1.17126e-193	9.04942e-192	- && O48947.1 RecName: Full=Cellulose synthase A catalytic subunit 2 [UDP-forming]; Short=AtCesA2; Short=Ath-A	-
MD15G1037300	5919.87	5814.6	4885.89	1009.37	1051.76	1026.37	5540.12	1029.17	2.4283	1.56215e-193	1.20447e-191	- && Q13231.1 RecName: Full=Chitotriosidase-1; AltName: Full=Chitinase-1; Flags: Precursor	-
novel.1001	1791.61	1945.07	1405.23	83.9589	113.159	95.8301	1713.97	97.6492	4.13135	3.16144e-193	2.43255e-191	- && sp|P04323|POL3_DROME Retrovirus-related Pol polyprotein from transposon 17.6 OS=Drosophila melanogaster OX=7227 GN=pol PE=4 SV=1 && PF00665:Integrase core domain	rve
MD03G1124000	547.252	534.514	609.655	3186.71	2911.42	3084.47	563.807	3060.87	-2.44042	3.30148e-193	2.53509e-191	- && P08926.2 RecName: Full=RuBisCO large subunit-binding protein subunit alpha, chloroplastic; AltName: Full=60 kDa chaperonin subunit alpha; AltName: Full=CPN-60 alpha; Flags: Precursor	-
MD13G1184800	1760.53	1658.84	1421.45	7952.77	7818.48	7665.51	1613.6	7812.25	-2.27562	1.03466e-191	7.92851e-190	- && -	-
MD10G1314500	1091.17	1156.85	1132.83	22.389	39.474	19.7034	1126.95	27.1888	5.36671	1.06242e-191	8.1246e-190	- && O49561.2 RecName: Full=Gibberellin 2-beta-dioxygenase 8; AltName: Full=GA 2-oxidase 8; AltName: Full=Gibberellin 2-beta-hydroxylase 8; AltName: Full=Gibberellin 2-oxidase 8	-
MD01G1195400	12290.4	12161.5	12416.9	3724.98	3372.83	3478.54	12289.6	3525.45	1.8017	2.57216e-191	1.96298e-189	- && Q9FJ95.1 RecName: Full=Sorbitol dehydrogenase; AltName: Full=L-iditol 2-dehydrogenase	-
MD14G1076500	1410.87	1422.48	1142.56	88.6233	67.5444	72.5442	1325.3	76.2373	4.1222	5.03605e-191	3.8355e-189	- && P56725.1 RecName: Full=Zeatin O-xylosyltransferase; AltName: Full=Zeatin O-beta-D-xylosyltransferase	-
MD04G1179600	1873.76	1792.19	1801.94	264.004	280.704	300.029	1822.63	281.579	2.69385	7.41865e-191	5.63862e-189	- && Q9LUG9.1 RecName: Full=Mediator of RNA polymerase II transcription subunit 33A; AltName: Full=REF4-related 1 protein; AltName: Full=REF4-resembling 1 protein	-
MD10G1298200	1890.41	1864.84	2024.62	266.803	214.914	197.034	1926.62	226.25	3.09177	1.36088e-190	1.03225e-188	- && Q06215.1 RecName: Full=Polyphenol oxidase A1, chloroplastic; Short=PPO; AltName: Full=Catechol oxidase; Flags: Precursor	-
MD11G1310800	2839.5	3057.46	2493.75	370.352	429.828	386.007	2796.9	395.396	2.8218	1.71233e-190	1.2962e-188	- && Q8LEA8.2 RecName: Full=Phytochrome A-associated F-box protein; AltName: Full=Empfindlicher im dunkelroten Licht protein 1	-
MD07G1011100	1010.14	967.112	865.84	4262.31	4428.98	4442.22	947.698	4377.84	-2.20798	1.9407e-190	1.46611e-188	- && Q941L0.2 RecName: Full=Cellulose synthase A catalytic subunit 3 [UDP-forming]; Short=AtCesA3; AltName: Full=Constitutive expression of VSP1 protein 1; AltName: Full=Isoxaben-resistant protein 1; Short=Ath-B; AltName: Full=Protein ECTOPIC LIGNIN 1; AltName: Full=Protein RADIALLY SWOLLEN 5; Short=AtRSW5	-
MD17G1128600	1039	1114.56	1101.49	4315.49	4340.38	4341.91	1085.02	4332.59	-1.99738	2.84878e-190	2.14778e-188	- && -	-
MD06G1036900	73.263	62.884	81.0711	1251.92	1233.34	1145.48	72.406	1210.25	-4.06296	3.03914e-190	2.2867e-188	- && -	-
MD08G1068400	682.678	760.029	915.563	4997.42	4886	4763.74	786.09	4882.39	-2.63443	3.30777e-190	2.48381e-188	- && P05477.1 RecName: Full=17.9 kDa class II heat shock protein	-
MD02G1034700	1373.13	1358.51	1532.78	155.79	159.65	150.462	1421.47	155.301	3.1942	3.52027e-190	2.63809e-188	- && -	-
MD16G1015400	1552.95	1569.93	1363.08	165.119	151.755	135.237	1495.32	150.704	3.31152	4.36456e-190	3.26425e-188	- && Q5PNY6.1 RecName: Full=U-box domain-containing protein 21; AltName: Full=Plant U-box protein 21	-
MD16G1101000	1097.83	1146.01	994.472	30.7849	27.1932	37.6155	1079.44	31.8645	5.0828	4.83413e-190	3.60823e-188	- && -	-
MD07G1222900	2890.56	2950.13	2439.7	409.533	426.319	382.425	2760.13	406.092	2.76471	5.65151e-190	4.20993e-188	- && Q9XEE6.1 RecName: Full=Zinc finger CCCH domain-containing protein 29; Short=AtC3H29; AltName: Full=AtSZF2	-
MD11G1272000	1219.94	1098.3	1163.1	91.4219	85.9655	99.4125	1160.45	92.2666	3.65296	6.2456e-190	4.64322e-188	- && Q39224.1 RecName: Full=Protein SRG1; Short=AtSRG1; AltName: Full=Protein SENESCENCE-RELATED GENE 1	-
MD07G1303600	10904	11301.8	12066.6	3254.81	3210.55	3217.02	11424.1	3227.46	1.82366	1.16307e-189	8.62955e-188	- && -	-
MD17G1226000	273.071	310.083	351.308	2147.48	2164.05	2134.23	311.487	2148.59	-2.78546	2.48244e-189	1.83823e-187	- && P26413.1 RecName: Full=Heat shock 70 kDa protein	-
MD09G1003900	15.5406	20.5999	21.619	1631.6	1538.61	1527.01	19.2532	1565.74	-6.34334	2.92857e-189	2.1643e-187	- && Q9SCU0.1 RecName: Full=Short-chain dehydrogenase reductase 2a; Short=AtSDR2a	-
novel.139	1491.9	1645.83	1414.96	161.388	119.299	139.715	1517.56	140.134	3.43914	6.02501e-189	4.44389e-187	- && - && -	-
MD12G1009100	21.0909	6.50524	10.8095	2438.54	2263.17	2338.43	12.8019	2346.72	-7.52523	6.06597e-189	4.46529e-187	- && Q8LGJ5.1 RecName: Full=Plant cysteine oxidase 2	-
novel.2	54.3922	61.7998	32.4284	1215.54	1189.48	1280.72	49.5401	1228.58	-4.63348	7.57897e-189	5.56809e-187	- && sp|P0CT41|TF212_SCHPO Transposon Tf2-12 polyprotein OS=Schizosaccharomyces pombe (strain 972 / ATCC 24843) OX=284812 GN=Tf2-12 PE=3 SV=1 && -	-
MD12G1096900	1697.26	1677.27	1706.82	5901.38	5916.71	6058.79	1693.78	5958.96	-1.81482	1.50231e-188	1.10154e-186	- && Q2RAK2.1 RecName: Full=Pyruvate kinase 1, cytosolic; Short=OsPK1 >B8BJ39.1 RecName: Full=Pyruvate kinase 1, cytosolic; Short=OsPK1	-
MD15G1219200	3192.49	3174.56	3275.27	677.268	745.619	727.234	3214.11	716.707	2.16455	3.05043e-188	2.2323e-186	- && Q9ZPB7.3 RecName: Full=Aldehyde dehydrogenase family 7 member A1; AltName: Full=Antiquitin-1; AltName: Full=Matured fruit 60 kDa protein; Short=MF-60	-
MD16G1059900	111.005	107.336	119.985	1667.98	1484.22	1336.25	112.775	1496.15	-3.72937	4.88305e-188	3.56644e-186	- && B3H4F1.1 RecName: Full=Protein SPIRAL1-like 1	-
MD11G1072900	5179.47	5184.68	5347.45	1362	1364.92	1240.42	5237.2	1322.45	1.98565	5.92562e-188	4.31947e-186	- && O80875.1 RecName: Full=Protein SMAX1-LIKE 7; Short=AtSMXL7; AltName: Full=Protein D53-like 1; Short=AtD53-like 1; AltName: Full=Protein D53-like SMXL 7	-
MD11G1002700	1102.27	1000.72	1073.38	4360.26	4393.01	4280.11	1058.79	4344.46	-2.03688	6.11097e-188	4.44591e-186	- && Q9LJE4.1 RecName: Full=Chaperonin 60 subunit beta 2, chloroplastic; Short=CPN-60 beta 2; Flags: Precursor	-
MD02G1309700	1782.73	1679.44	1714.38	263.071	236.844	215.842	1725.52	238.586	2.85534	7.52061e-188	5.46084e-186	- && Q94IR2.1 RecName: Full=Carotenoid 9,10(9',10')-cleavage dioxygenase 1; AltName: Full=Neoxanthin cleavage enzyme NC2; AltName: Full=PvCCD1; AltName: Full=PvNCED2	-
MD09G1092400	9016.9	9247.2	8801.08	2557.95	2357.03	2275.74	9021.73	2396.91	1.9124	1.11171e-187	8.05666e-186	- && Q6KZM5.1 RecName: Full=Glutamate formimidoyltransferase; AltName: Full=5-formyltetrahydrofolate cyclo-ligase; AltName: Full=Glutamate formiminotransferase; AltName: Full=Glutamate formyltransferase	-
MD08G1125400	1844.9	1826.89	2133.79	273.333	257.897	263.309	1935.19	264.846	2.86968	2.2134e-187	1.60097e-185	- && Q8VZQ0.1 RecName: Full=Probable nucleoredoxin 3; Short=AtNrx3	-
MD05G1297700	2633.03	2605.35	2432.13	405.801	464.038	376.155	2556.84	415.332	2.62146	2.88012e-187	2.07919e-185	- && Q1MX30.1 RecName: Full=Receptor kinase-like protein Xa21; Contains: RecName: Full=Receptor kinase-like protein Xa21, processed; Flags: Precursor	-
MD07G1262100	1743.88	1664.26	2101.36	182.844	148.247	180.913	1836.5	170.668	3.42892	3.32888e-187	2.39852e-185	- && Q9FJ95.1 RecName: Full=Sorbitol dehydrogenase; AltName: Full=L-iditol 2-dehydrogenase	-
MD15G1081800	1355.37	1421.39	1659.26	144.596	129.826	137.924	1478.67	137.448	3.42826	5.90446e-187	4.2461e-185	- && Q9M7Q4.1 RecName: Full=ABSCISIC ACID-INSENSITIVE 5-like protein 5; AltName: Full=ABA-responsive element-binding protein 1; AltName: Full=Abscisic acid responsive elements-binding factor 2; Short=ABRE-binding factor 2; AltName: Full=bZIP transcription factor 36; Short=AtbZIP36	-
MD15G1028200	3556.59	3577.88	3851.42	721.114	702.637	809.63	3661.96	744.46	2.29836	8.85704e-187	6.35718e-185	- && O49858.1 RecName: Full=Cytochrome P450 82A3; AltName: Full=Cytochrome P450 CP6	-
MD15G1003900	182.047	130.105	171.871	1695.04	1548.26	1637.17	161.341	1626.82	-3.33449	1.8622e-186	1.33404e-184	- && P46524.1 RecName: Full=Dehydrin COR410; AltName: Full=Cold-induced COR410 protein	-
MD14G1128200	798.123	810.987	851.787	3572.92	3478.1	3726.62	820.299	3592.55	-2.13066	4.37455e-186	3.12784e-184	- && Q9T0A0.1 RecName: Full=Long chain acyl-CoA synthetase 4	-
novel.333	96.5739	96.4944	68.0997	1226.73	1240.36	1244	87.056	1237.03	-3.82987	5.04261e-186	3.59863e-184	- && - && -	-
MD04G1167000	74.373	83.4839	84.314	1129.71	1161.41	1176.83	80.7236	1155.98	-3.83937	7.5064e-186	5.3467e-184	- && Q9SCU1.1 RecName: Full=Patellin-6	-
novel.695	1497.45	1636.07	1605.21	106.348	150.878	163.001	1579.58	140.076	3.49266	1.73425e-185	1.23293e-183	- && - && -	-
MD15G1319800	611.635	591.977	646.407	2887.25	2943	2843.56	616.673	2891.27	-2.22909	1.8478e-185	1.31117e-183	- && P46667.1 RecName: Full=Homeobox-leucine zipper protein ATHB-5; AltName: Full=HD-ZIP protein ATHB-5; AltName: Full=Homeodomain transcription factor ATHB-5	-
MD11G1233600	1520.76	1513.55	1600.88	220.159	228.072	211.363	1545.07	219.865	2.81285	3.45163e-185	2.44458e-183	- && O81832.4 RecName: Full=G-type lectin S-receptor-like serine/threonine-protein kinase At4g27290; Flags: Precursor	-
MD07G1017700	12.2105	20.5999	9.72853	1899.34	1992.12	1970.34	14.1797	1953.93	-7.10544	5.7492e-185	4.0641e-183	- && P30182.2 RecName: Full=DNA topoisomerase 2; AltName: Full=DNA topoisomerase II	-
MD01G1119700	1431.96	1449.58	1279.84	159.522	154.387	152.253	1387.13	155.387	3.1584	9.69145e-185	6.83796e-183	- && Q99685.2 RecName: Full=Monoglyceride lipase; Short=MGL; AltName: Full=HU-K5; AltName: Full=Lysophospholipase homolog; AltName: Full=Lysophospholipase-like; AltName: Full=Monoacylglycerol lipase; Short=MAGL	-
MD15G1242900	1378.68	1482.11	1641.96	143.663	166.668	131.654	1500.92	147.328	3.34796	3.36738e-183	2.37144e-181	- && Q42564.1 RecName: Full=L-ascorbate peroxidase 3, peroxisomal; Short=AtAPx03; Flags: Precursor	-
MD01G1077400	49.952	49.8735	63.776	1084	1114.92	1103.39	54.5338	1100.77	-4.33435	4.21085e-183	2.95986e-181	- && P14720.2 RecName: Full=Dihydroflavonol 4-reductase; Short=DFR; AltName: Full=Dihydrokaempferol 4-reductase; AltName: Full=Flavanone 4-reductase; Short=FNR	-
MD05G1211000	240.88	249.368	249.699	1780.86	1642.12	1685.53	246.649	1702.84	-2.78713	5.38192e-183	3.77593e-181	- && Q03666.1 RecName: Full=Probable glutathione S-transferase; AltName: Full=Auxin-induced protein PCNT107	-
MD12G1068700	22.2009	52.0419	28.1047	1189.42	1248.25	1261.91	34.1158	1233.19	-5.17287	1.58478e-182	1.10979e-180	- && Q9SCX7.1 RecName: Full=Inactive disease resistance protein RPS4; AltName: Full=Resistance to Pseudomonas syringae 4	-
MD14G1094200	946.869	973.618	991.23	3809.87	3790.38	3833.2	970.572	3811.15	-1.97323	3.84996e-182	2.69102e-180	- && Q2RAK2.1 RecName: Full=Pyruvate kinase 1, cytosolic; Short=OsPK1 >B8BJ39.1 RecName: Full=Pyruvate kinase 1, cytosolic; Short=OsPK1	-
MD03G1287200	1840.46	1769.43	1995.43	257.474	284.213	293.759	1868.44	278.482	2.74551	5.1015e-182	3.55916e-180	- && -	-
MD13G1122800	1244.36	1395.37	1165.26	5526.36	5605.3	5669.2	1268.33	5600.29	-2.14256	8.40665e-182	5.85413e-180	- && Q43793.1 RecName: Full=Glucose-6-phosphate 1-dehydrogenase, chloroplastic; Short=G6PD; Flags: Precursor	-
MD15G1011800	42.1817	36.863	51.8855	1088.67	1090.36	1102.49	43.6434	1093.84	-4.64697	1.17584e-181	8.17297e-180	- && Q6VAF6.1 RecName: Full=Tubulin beta-6 chain; AltName: Full=Beta-6-tubulin	-
MD03G1116100	12801	12847.8	12474.1	4196.08	4126.35	4228.17	12707.7	4183.53	1.60292	1.64647e-181	1.14229e-179	- && Q9FS87.2 RecName: Full=Isovaleryl-CoA dehydrogenase, mitochondrial; Short=IVD; AltName: Full=Isovaleryl-CoA dehydrogenase 2; Short=St-IVD2; Flags: Precursor	-
MD10G1337500	194.258	186.484	183.761	1857.36	1628.08	1552.98	188.168	1679.47	-3.15791	1.66246e-181	1.15126e-179	- && -	-
MD06G1146000	426.257	427.177	434.541	2291.14	2408.79	2206.78	429.325	2302.24	-2.42291	1.81719e-181	1.25608e-179	- && H2DH17.1 RecName: Full=Cytochrome P450 CYP749A22; AltName: Full=Cytochrome P450 CYP749A20 [Panax ginseng]	-
MD01G1123300	3134.77	3287.31	2898.02	626.893	594.741	650.211	3106.7	623.949	2.31602	2.26355e-181	1.56173e-179	- && Q681X4.1 RecName: Full=Zinc finger protein ZAT5	-
MD01G1046700	1501.89	1553.67	1628.99	14.926	13.158	8.06047	1561.52	12.0482	7.0215	2.36758e-181	1.63049e-179	- && Q9SLN8.1 RecName: Full=2-alkenal reductase (NADP(+)-dependent); AltName: Full=Alkenal double bound reductase; AltName: Full=Allylic alcohol dehydrogenase 1; Short=allyl-ADH1; AltName: Full=Flavin-free double bond reductase; Short=NtDBR; AltName: Full=Pulegone reductase; Short=NtRed-1	-
MD11G1282700	2665.22	2788.58	3052.6	528.941	514.039	562.442	2835.47	535.141	2.40571	3.61139e-181	2.4825e-179	- && Q8LGS1.2 RecName: Full=Protein MARD1; AltName: Full=Mediator of ABA-regulated dormancy1; AltName: Full=Senescence-associated protein SAG102	-
MD04G1225300	5851.05	5710.52	6338.68	1475.81	1440.36	1315.65	5966.75	1410.61	2.08076	6.03908e-181	4.1437e-179	- && P29063.1 RecName: Full=Pathogenesis-related protein PR-4B; Flags: Precursor	-
MD12G1075700	3800.79	3726.42	3724.95	974.856	980.709	995.02	3750.72	983.528	1.93108	1.84574e-180	1.26413e-178	- && Q8W1X2.2 RecName: Full=Pyridoxal kinase; AltName: Full=Protein SALT OVERLY SENSITIVE 4; AltName: Full=Pyridoxal kinase-like protein SOS4; AltName: Full=Pyridoxine kinase; Contains: RecName: Full=Pyridoxal kinase, N-terminally processed	-
MD12G1195300	2398.81	2386.34	2465.64	8088.04	7821.99	7825.82	2416.93	7911.95	-1.71081	1.19988e-179	8.20286e-178	- && Q42908.1 RecName: Full=2,3-bisphosphoglycerate-independent phosphoglycerate mutase; Short=BPG-independent PGAM; Short=Phosphoglyceromutase; AltName: Full=PGAM-I	-
MD04G1011900	3535.49	3497.65	3692.52	11578.9	11259.7	11213.9	3575.22	11350.8	-1.66666	1.42841e-179	9.74736e-178	- && P43643.1 RecName: Full=Elongation factor 1-alpha; Short=EF-1-alpha; AltName: Full=Vitronectin-like adhesion protein 1; Short=PVN1	-
novel.1760	1483.02	1586.19	1218.23	108.214	107.896	120.907	1429.15	112.339	3.669	1.89344e-179	1.28971e-177	- && sp|Q99315|YG31B_YEAST Transposon Ty3-G Gag-Pol polyprotein OS=Saccharomyces cerevisiae (strain ATCC 204508 / S288c) OX=559292 GN=TY3B-G PE=1 SV=3 && -	-
MD17G1235000	1124.48	1199.13	1064.73	91.4219	100.001	102.995	1129.45	98.1392	3.52371	2.11218e-179	1.43609e-177	- && Q9LVY1.1 RecName: Full=Tyrosine aminotransferase; Short=TAT; AltName: Full=L-tyrosine:2-oxoglutarate aminotransferase	-
MD15G1244700	2504.26	2542.46	2853.7	490.693	450.003	423.623	2633.48	454.773	2.53432	2.87668e-179	1.95233e-177	- && Q9FYB5.2 RecName: Full=Chaperone protein dnaJ 11, chloroplastic; Short=AtDjC11; Short=AtJ11; Flags: Precursor	-
MD15G1021500	228.669	175.641	156.738	1818.18	1704.4	1742.85	187.016	1755.14	-3.23163	3.71802e-179	2.51876e-177	- && Q67YU0.1 RecName: Full=Cytokinin dehydrogenase 5; AltName: Full=Cytokinin oxidase 5; Short=AtCKX5; Short=AtCKX6; Short=CKO5; Flags: Precursor	-
MD13G1064400	270.851	272.136	224.837	1833.1	1846.5	1736.58	255.941	1805.4	-2.81882	8.27324e-179	5.59453e-177	- && Q2QS13.1 RecName: Full=UDP-glucose 6-dehydrogenase 5; Short=UDP-Glc dehydrogenase 5; Short=UDP-GlcDH 5; Short=UDPGDH 5; AltName: Full=Os-UGD5	-
MD06G1024500	15486.2	15086.7	14745.2	4815.51	4902.67	5039.59	15106.1	4919.25	1.61858	2.61786e-178	1.76706e-176	- && Q9M667.2 RecName: Full=Disease resistance protein RPP13; AltName: Full=Resistance to Peronospora parasitica protein 13	-
MD00G1018700	1746.1	1749.91	1810.59	6519.87	6177.24	6111.63	1768.87	6269.58	-1.82546	1.07599e-177	7.24985e-176	- && P07803.1 RecName: Full=Non-symbiotic hemoglobin; AltName: Full=TREto GLB1	-
MD10G1147000	55.5023	49.8735	51.8855	1059.75	1142.99	1033.53	52.4204	1078.76	-4.36373	1.13018e-177	7.60129e-176	- && Q9SE97.1 RecName: Full=Formin-like protein 1; Short=AtFH1; Short=AtFORMIN-8; Flags: Precursor	-
MD15G1120100	649.376	639.682	706.94	2989.87	2958.79	3009.24	665.333	2985.97	-2.16592	1.17657e-177	7.89905e-176	- && P38546.1 RecName: Full=GTP-binding nuclear protein Ran1; AltName: Full=Ras-related nuclear protein 1	-
MD07G1062200	4280.33	4173.11	4656.73	15236.7	14619.4	15198.5	4370.06	15018.2	-1.78095	1.39097e-177	9.32174e-176	- && P53763.2 RecName: Full=Uricase-2; AltName: Full=Nodule-specific uricase; AltName: Full=Urate oxidase; AltName: Full=Uricase II [Phaseolus vulgaris]	-
MD07G1018000	8.88036	8.67365	3.24284	5128.96	5501.79	5823.24	6.93229	5484.66	-9.63177	1.7408e-177	1.16453e-175	- && -	-
MD11G1206000	7.77032	18.4315	28.1047	1471.15	1434.22	1536.86	18.1022	1480.74	-6.3474	2.27641e-177	1.52011e-175	- && F4JDI6.1 RecName: Full=Kinesin-like protein KIN-12F	-
MD17G1284300	14751.4	14787.5	13586.4	4278.17	4425.47	4379.52	14375.1	4361.06	1.72077	4.82792e-177	3.21818e-175	- && Q9FWX7.1 RecName: Full=ABC transporter B family member 11; Short=ABC transporter ABCB.11; Short=AtABCB11; AltName: Full=Multidrug resistance protein 8; AltName: Full=P-glycoprotein 11	-
MD16G1061600	358.545	342.609	346.984	1988.89	1908.79	1922.87	349.379	1940.18	-2.47339	3.74774e-176	2.49372e-174	- && Q6DKC0.1 RecName: Full=Erlin-2-B; AltName: Full=Endoplasmic reticulum lipid raft-associated protein 2-B; AltName: Full=Stomatin-prohibitin-flotillin-HflC/K domain-containing protein 2-B; Short=SPFH domain-containing protein 2-B	-
MD13G1187500	1104.5	1180.7	1217.15	121.274	93.8603	101.204	1167.45	105.446	3.47123	7.59138e-176	5.04227e-174	- && Q5NUF4.1 RecName: Full=2-hydroxyisoflavanone dehydratase; AltName: Full=Carboxylesterase HIDM	-
MD10G1170700	1078.96	1134.08	1267.95	4890.14	4916.7	4880.17	1160.33	4895.67	-2.07677	1.03929e-175	6.89081e-174	- && Q05046.1 RecName: Full=Chaperonin CPN60-2, mitochondrial; AltName: Full=HSP60-2; Flags: Precursor	-
MD09G1016700	3787.47	3882.54	3139.07	636.222	597.373	623.343	3603.03	618.979	2.54141	3.36552e-175	2.2275e-173	- && -	-
MD16G1136100	1067.86	1082.04	1044.2	101.684	78.0707	78.8135	1064.7	86.1893	3.62959	7.21015e-175	4.76367e-173	- && Q8RWC9.2 RecName: Full=CBL-interacting serine/threonine-protein kinase 1; AltName: Full=SNF1-related kinase 3.16; AltName: Full=SOS2-like protein kinase PKS13	-
MD14G1113800	4313.64	4258.76	4001.67	1094.26	1007.02	1022.78	4191.36	1041.36	2.00921	1.4917e-174	9.83815e-173	- && Q6DST1.1 RecName: Full=Late embryogenesis abundant protein At1g64065	-
MD02G1122400	1106.72	1114.56	1186.88	122.207	119.299	115.533	1136.05	119.013	3.25519	1.98857e-174	1.3092e-172	- && Q38853.1 RecName: Full=Rhodanese-like domain-containing protein 15, chloroplastic; AltName: Full=Protein DARK INDUCIBLE 1; AltName: Full=Senescence-associated protein 1; Short=AtSEN1; AltName: Full=Sulfurtransferase 15; Short=AtStr15; Flags: Precursor	-
MD15G1411800	52.1721	73.726	55.1284	1130.65	1038.6	1111.45	60.3422	1093.57	-4.17856	2.81799e-174	1.852e-172	- && Q8VYI9.1 RecName: Full=Non-specific lipid-transfer protein-like protein At5g64080; Flags: Precursor	-
MD05G1113900	1877.09	1740.15	1674.39	264.004	230.703	275.847	1763.88	256.852	2.7803	3.3053e-174	2.16845e-172	- && Q0WLC6.2 RecName: Full=Pentatricopeptide repeat-containing protein MRL1, chloroplastic; AltName: Full=Protein MATURATION OF RBCL 1; Short=AtMRL1; Flags: Precursor	-
MD04G1225000	21.0909	26.021	28.1047	1118.52	1227.2	1223.4	25.0722	1189.71	-5.56682	3.37253e-174	2.20868e-172	- && Q38822.1 RecName: Full=Auxin-responsive protein IAA3; AltName: Full=Indoleacetic acid-induced protein 3; AltName: Full=Short hypocotyl; AltName: Full=Suppressor of HY2	-
MD09G1211600	146.526	132.273	169.709	1321.89	1417.55	1419.54	149.503	1386.33	-3.2129	3.89395e-174	2.54571e-172	- && Q9ZNR6.1 RecName: Full=Pyridoxal 5'-phosphate synthase-like subunit PDX1.2; Short=AtPDX1.2; Short=AtPDX1;3	-
MD13G1148300	3384.53	3493.31	3314.19	767.757	845.62	823.959	3397.34	812.446	2.06368	5.03568e-174	3.28638e-172	- && B9DFA8.1 RecName: Full=Alkaline/neutral invertase C, mitochondrial; Short=A/N-INVC; Flags: Precursor	-
MD09G1034000	1070.08	1112.4	1284.17	48.5096	77.1935	73.4399	1155.55	66.381	4.11749	1.06972e-173	6.96899e-172	- && Q941I0.2 RecName: Full=2-methylene-furan-3-one reductase; AltName: Full=Enone oxidoreductase; Short=FaEO; AltName: Full=Quinone oxidoreductase; Short=FaQR	-
MD04G1064200	1127.81	1183.95	1111.21	78.3616	100.001	60.9013	1140.99	79.7546	3.83684	1.11916e-173	7.27844e-172	- && P81370.2 RecName: Full=Thaumatin-like protein; AltName: Allergen=Act d 2; Flags: Precursor	-
MD05G1068100	1981.43	1749.91	1525.22	187.508	157.896	188.973	1752.19	178.126	3.29895	2.39107e-173	1.55233e-171	- && B9G9L9.1 RecName: Full=BURP domain-containing protein 17; Short=OsBURP17; Flags: Precursor	-
MD12G1194000	2700.74	2847.13	2761.82	618.497	648.25	588.414	2769.9	618.387	2.16313	2.65206e-173	1.71879e-171	- && Q9LZN2.1 RecName: Full=Protein PIN-LIKES 6; AltName: Full=Auxin efflux carrier-like protein 6	-
MD03G1001700	597.204	597.398	603.169	2792.1	2608.79	2708.32	599.257	2703.07	-2.17324	2.93338e-173	1.89782e-171	- && Q42954.1 RecName: Full=Pyruvate kinase, cytosolic isozyme; Short=PK	-
MD15G1428100	3861.85	3980.12	4198.4	877.837	957.025	989.647	4013.46	941.503	2.09152	4.40454e-173	2.84469e-171	- && -	-
MD17G1207500	2124.63	2189.01	2071.1	435.653	437.723	414.666	2128.25	429.347	2.30948	4.97346e-173	3.2066e-171	- && -	-
MD07G1171700	2117.97	2064.33	1849.5	350.762	324.564	334.062	2010.6	336.462	2.57947	7.39711e-173	4.76102e-171	- && O27555.1 RecName: Full=Putative arsenical pump-driving ATPase; AltName: Full=Arsenical resistance ATPase; AltName: Full=Arsenite-translocating ATPase; AltName: Full=Arsenite-transporting ATPase	-
MD04G1004900	5856.6	5885.07	6738.63	1508.46	1457.03	1452.68	6160.1	1472.72	2.06459	7.60253e-173	4.88482e-171	- && Q43621.1 RecName: Full=Glutathione reductase, cytosolic; Short=GR; Short=GRase; AltName: Full=GOR2	-
novel.1881	1015.69	1026.74	951.235	66.2342	64.0356	42.9892	997.89	57.753	4.11209	9.17522e-173	5.8852e-171	- && - && -	-
MD04G1092800	447.348	442.356	455.079	2167.07	2305.28	2350.08	448.261	2274.14	-2.343	2.17961e-172	1.39566e-170	- && Q9ZR72.1 RecName: Full=ABC transporter B family member 1; Short=ABC transporter ABCB.1; Short=AtABCB1; AltName: Full=Multidrug resistance protein 1; AltName: Full=P-glycoprotein 1; Short=AtPgp1	-
MD03G1048600	1374.24	1391.04	1417.12	201.501	185.966	209.572	1394.13	199.013	2.8089	3.21596e-172	2.05574e-170	- && C0LGD7.2 RecName: Full=Probable LRR receptor-like serine/threonine-protein kinase At1g06840; Flags: Precursor	-
MD09G1172600	5.55023	18.4315	10.8095	2014.08	2146.51	2090.35	11.5971	2083.65	-7.48379	5.83348e-172	3.72257e-170	- && Q43143.1 RecName: Full=Pectinesterase/pectinesterase inhibitor U1; Includes: RecName: Full=Pectinesterase inhibitor U1; AltName: Full=Pectin methylesterase inhibitor U1; Includes: RecName: Full=Pectinesterase U1; Short=PE U1; AltName: Full=Pectin methylesterase U1; Flags: Precursor	-
MD08G1207000	18794.2	18602.8	17740.5	6281.06	6207.94	6187.76	18379.2	6225.58	1.5618	6.44449e-172	4.10548e-170	- && Q9T074.1 RecName: Full=Phosphoenolpyruvate carboxykinase [ATP]; Short=PEP carboxykinase; Short=PEPCK	-
MD15G1321200	523.941	536.682	530.746	2460	2428.09	2389.48	530.456	2425.86	-2.1931	6.81091e-172	4.33153e-170	- && Q9SJZ2.1 RecName: Full=Peroxidase 17; Short=Atperox P17; AltName: Full=ATP25a; Flags: Precursor	-
MD03G1219300	5987.58	6024.94	7421.79	1262.18	1149.13	1184.89	6478.1	1198.73	2.43428	7.02734e-172	4.46158e-170	- && -	-
MD16G1285900	33.3014	48.7893	36.7522	1011.24	1037.73	1075.63	39.6143	1041.53	-4.71523	1.40141e-171	8.88235e-170	- && Q949P1.1 RecName: Full=Abscisic acid 8'-hydroxylase 1; Short=ABA 8'-hydroxylase 1; AltName: Full=Cytochrome P450 707A1	-
MD10G1181600	255.31	259.125	263.751	1668.92	1586.85	1624.63	259.396	1626.8	-2.64862	1.47665e-171	9.34337e-170	- && Q93YV7.1 RecName: Full=Probable methyltransferase PMT3	-
MD11G1085000	946.869	919.407	959.882	24.2548	31.5792	19.7034	942.053	25.1791	5.22275	1.57569e-171	9.95321e-170	- && Q9FHD7.1 RecName: Full=Probable serine/threonine-protein kinase At5g41260	-
MD13G1124900	6874.51	7178.53	7091.02	2126.96	2178.96	2214.84	7048.02	2173.59	1.69709	2.0469e-171	1.29079e-169	- && Q9FY93.1 RecName: Full=NAC domain-containing protein 83; Short=ANAC083; AltName: Full=Protein VND-INTERACTING 2	-
MD00G1220000	943.538	911.818	933.939	64.3685	65.79	68.0662	929.765	66.0749	3.81435	4.39219e-171	2.76508e-169	- && F4KIF3.1 RecName: Full=Disease resistance-like protein CSA1; AltName: Full=Protein CONSTITUTIVE SHADE-AVOIDANCE 1	-
MD09G1113900	12.2105	19.5157	12.9714	1580.29	1582.47	1529.7	14.8992	1564.15	-6.71227	8.40422e-171	5.28194e-169	- && Q9ZU91.2 RecName: Full=Glucan endo-1,3-beta-glucosidase 3; AltName: Full=(1->3)-beta-glucan endohydrolase 3; Short=(1->3)-beta-glucanase 3; AltName: Full=Beta-1,3-endoglucanase 3; Short=Beta-1,3-glucanase 3; Flags: Precursor	-
MD03G1014400	972.4	954.102	943.668	58.7712	76.3163	68.9618	956.723	68.0165	3.81149	1.62374e-170	1.01879e-168	- && Q9LEH3.1 RecName: Full=Peroxidase 15; Short=Prx15; AltName: Full=Anionic peroxidase; Flags: Precursor	-
novel.1112	54.3922	70.4734	70.2616	1057.88	1017.55	1037.11	65.0424	1037.52	-3.99409	4.97109e-170	3.1138e-168	- && - && -	-
MD05G1065200	1535.19	1455.01	1587.91	243.481	224.563	236.441	1526.04	234.828	2.70064	6.76032e-170	4.22746e-168	- && -	-
MD11G1037400	4101.62	3943.26	3880.6	12078.9	11902.7	11937.6	3975.16	11973.1	-1.59074	8.70862e-170	5.43671e-168	- && P55737.1 RecName: Full=Heat shock protein 90-2; Short=AtHSP90.2; Short=AtHsp90-2; AltName: Full=Heat shock protein 81-2; Short=Hsp81-2; AltName: Full=Protein EARLY-RESPONSIVE TO DEHYDRATION 8; AltName: Full=Protein LOSS OF RECOGNITION OF AVRRPM1 2; AltName: Full=Protein MUTANT SNC1-ENHANCING 12	-
MD08G1247100	1283.21	1265.27	1265.79	177.247	164.036	175.539	1271.42	172.274	2.8842	9.0334e-170	5.63006e-168	- && Q96282.1 RecName: Full=Chloride channel protein CLC-c; Short=AtCLC-c; AltName: Full=CBS domain-containing protein CBSCLC4	-
MD03G1034800	1328.72	1187.21	958.801	46.6438	57.8952	47.4672	1158.24	50.6687	4.5126	1.09297e-169	6.80061e-168	- && Q9LN71.1 RecName: Full=E3 ubiquitin-protein ligase At1g12760; AltName: Full=RING finger protein At1g12760	-
MD12G1079300	1116.71	1080.95	1150.13	125.005	127.194	119.116	1115.93	123.772	3.17245	6.30743e-169	3.91805e-167	- && O22230.1 RecName: Full=Heat stress transcription factor B-3; Short=AtHsfB3; AltName: Full=AtHsf-05	-
MD12G1137900	4028.35	3818.58	3499.03	708.986	663.163	801.569	3781.99	724.573	2.38398	9.50593e-169	5.8951e-167	- && Q9LFF9.1 RecName: Full=Soluble inorganic pyrophosphatase 4; AltName: Full=Pyrophosphate phospho-hydrolase 4; Short=PPase 4	-
novel.1718	981.28	995.302	876.649	34.5164	33.3336	19.7034	951.077	29.1845	5.02792	1.06757e-168	6.60959e-167	- && - && -	-
MD03G1082800	2677.43	2697.51	3281.76	477.633	487.723	471.09	2885.56	478.815	2.59132	1.21461e-168	7.50751e-167	- && -	-
MD11G1027500	6763.51	6654.86	6949.42	1634.4	1685.98	1899.58	6789.26	1739.99	1.96406	1.64702e-168	1.01634e-166	- && B8AVF0.1 RecName: Full=Beta-glucosidase 12; Flags: Precursor	-
MD06G1079300	101.014	94.326	64.8569	1139.04	1148.25	1194.74	86.7323	1160.68	-3.74375	8.42801e-168	5.19218e-166	- && C0LGH8.1 RecName: Full=Probable LRR receptor-like serine/threonine-protein kinase At1g63430; Flags: Precursor	-
MD12G1008100	891.366	856.523	815.035	3404.07	3384.24	3380.92	854.308	3389.74	-1.98851	1.28849e-167	7.92483e-166	- && O50008.1 RecName: Full=5-methyltetrahydropteroyltriglutamate--homocysteine methyltransferase 1; AltName: Full=Cobalamin-independent methionine synthase 1; Short=AtMS1; AltName: Full=Vitamin-B12-independent methionine synthase 1	-
MD15G1347600	1095.61	1031.08	879.892	23.3219	31.5792	22.3902	1002.2	25.7638	5.27822	1.80852e-167	1.1105e-165	- && Q9MBA1.1 RecName: Full=Chlorophyllide a oxygenase, chloroplastic; Short=Chlorophyll a oxygenase; AltName: Full=Chlorophyll b synthase; Short=AtCAO; Flags: Precursor	-
MD00G1025200	3669.81	3586.56	3472.01	847.985	872.813	939.493	3576.12	886.764	2.01157	2.41561e-167	1.48085e-165	- && Q8RXD9.1 RecName: Full=4-alpha-glucanotransferase DPE2; AltName: Full=Amylomaltase; AltName: Full=Disproportionating enzyme; Short=D-enzyme; AltName: Full=Protein DISPROPORTIONATING ENZYME 2	-
novel.1509	860.285	890.134	895.025	23.3219	34.2108	32.2419	881.815	29.9249	4.87645	4.03194e-167	2.46767e-165	- && - && -	-
MD09G1241900	11.1005	3.25262	1.08095	8988.27	9064.98	8616.64	5.14467	8889.96	-10.769	4.26892e-167	2.60844e-165	- && -	-
MD16G1219000	2918.31	2947.96	2947.75	9032.11	8817.61	8752.78	2938	8867.5	-1.59366	1.21845e-166	7.43294e-165	- && Q9FSF0.1 RecName: Full=Malate dehydrogenase; Short=NtRed-2	-
MD09G1002800	4174.88	4250.09	4617.81	1024.3	1085.1	952.927	4347.59	1020.77	2.09048	1.47423e-166	8.97862e-165	- && P94078.1 RecName: Full=Alpha-mannosidase At3g26720; Flags: Precursor	-
MD06G1090600	2314.44	2363.57	1801.94	263.071	270.177	253.457	2159.99	262.235	3.04194	1.56336e-166	9.50596e-165	- && P31531.1 RecName: Full=1-aminocyclopropane-1-carboxylate synthase; Short=ACC synthase; AltName: Full=S-adenosyl-L-methionine methylthioadenosine-lyase	-
MD15G1235700	2626.37	2621.61	2653.73	597.974	632.461	563.337	2633.9	597.924	2.139	1.62692e-166	9.87643e-165	- && Q9SHX9.1 RecName: Full=Putative F-box protein At1g65770	-
MD01G1027900	229.779	227.683	175.114	1621.34	1578.08	1683.74	210.859	1627.72	-2.9491	1.71631e-166	1.04022e-164	- && Q9T0J1.1 RecName: Full=Cysteine-rich receptor-like protein kinase 26; Short=Cysteine-rich RLK26; Flags: Precursor	-
novel.1711	927.998	926.997	888.54	27.9863	20.1756	21.4946	914.511	23.2188	5.30413	2.45025e-166	1.48264e-164	- && sp|P04323|POL3_DROME Retrovirus-related Pol polyprotein from transposon 17.6 OS=Drosophila melanogaster OX=7227 GN=pol PE=4 SV=1 && PF00665:Integrase core domain	rve
MD05G1195000	650.487	617.998	596.683	2701.61	2666.69	2685.03	621.723	2684.44	-2.11047	3.97702e-166	2.4026e-164	- && Q940J9.1 RecName: Full=Probable methyltransferase PMT8	-
MD05G1281300	1244.36	1209.97	1305.79	173.515	157.019	156.731	1253.37	162.422	2.94889	5.20107e-166	3.137e-164	- && Q9FNK4.1 RecName: Full=Ornithine aminotransferase, mitochondrial; AltName: Full=Ornithine delta-aminotransferase; AltName: Full=Ornithine--oxo-acid aminotransferase; Flags: Precursor	-
MD06G1165900	19343.6	19487.5	18702.6	6839.85	6853.56	6729.6	19177.9	6807.67	1.49421	1.76289e-165	1.06156e-163	- && Q9SB64.1 RecName: Full=Protein NBR1 homolog; Short=AtNBR1; AltName: Full=At4g24690	-
MD15G1348900	11107.1	11609.7	9572.88	2416.15	2612.3	2439.64	10763.2	2489.36	2.11216	2.64727e-165	1.59155e-163	- && Q9FXE5.1 RecName: Full=Alpha-L-fucosidase 3; AltName: Full=Alpha-1,2-fucosidase; Short=AtFXG1; AltName: Full=Alpha-L-fucoside fucohydrolase 3; Flags: Precursor	-
MD09G1062600	315.253	337.188	310.232	1805.12	1798.26	1745.54	320.891	1782.97	-2.47404	4.02407e-165	2.41541e-163	- && P53536.2 RecName: Full=Alpha-1,4 glucan phosphorylase L isozyme, chloroplastic/amyloplastic; AltName: Full=Starch phosphorylase L; Flags: Precursor	-
MD08G1178700	7.77032	9.75786	14.0523	2241.7	2067.56	2110.05	10.5268	2139.77	-7.66384	5.18424e-165	3.1068e-163	- && Q9LX15.1 RecName: Full=Protein DOWNSTREAM OF FLC; Short=AtDFC; AltName: Full=Pollen allergen-like protein; Flags: Precursor	-
MD11G1141000	730.41	678.713	811.792	3367.68	3324.59	3317.33	740.305	3336.53	-2.17206	5.24492e-165	3.13814e-163	- && P08926.2 RecName: Full=RuBisCO large subunit-binding protein subunit alpha, chloroplastic; AltName: Full=60 kDa chaperonin subunit alpha; AltName: Full=CPN-60 alpha; Flags: Precursor	-
MD09G1122500	1171.1	1199.13	1323.08	73.6972	103.51	119.116	1231.1	98.7742	3.6368	2.54662e-164	1.52126e-162	- && P27518.2 RecName: Full=Chlorophyll a-b binding protein 151, chloroplastic; AltName: Full=LHCII type II CAB-151; Short=LHCP; Flags: Precursor	-
MD15G1405900	709.319	700.397	753.421	2917.1	2959.67	2950.13	721.046	2942.3	-2.02872	3.16272e-164	1.88628e-162	- && Q56Z59.2 RecName: Full=Patellin-3	-
MD17G1224600	8857.05	9129.02	10344.7	2455.33	2338.61	2235.44	9443.58	2343.13	2.01102	3.47666e-164	2.07022e-162	- && Q9SAG8.1 RecName: Full=Chaperone protein dnaJ 8, chloroplastic; Short=AtDjC8; Short=AtJ8; Flags: Precursor	-
MD14G1152500	1137.8	1143.84	1171.75	4128.91	4043.89	4033.82	1151.13	4068.87	-1.82151	4.29027e-164	2.55063e-162	- && P35685.1 RecName: Full=60S ribosomal protein L7a-1 >P0DKK7.1 RecName: Full=60S ribosomal protein L7a-2	-
novel.1912	891.366	815.323	888.54	35.4493	28.0704	31.3463	865.076	31.622	4.77657	4.88789e-164	2.90131e-162	- && - && -	-
novel.1327	885.816	975.786	1062.57	69.9657	65.79	61.7969	974.725	65.8509	3.88868	7.23517e-164	4.28779e-162	- && - && -	-
MD07G1302200	111.005	108.421	85.3949	1167.03	1125.45	1096.22	101.607	1129.57	-3.47544	7.74094e-164	4.58026e-162	- && Q56WD3.2 RecName: Full=UNC93-like protein 1 >Q8LG53.2 RecName: Full=UNC93-like protein 2	-
MD10G1219200	91.0237	108.421	126.471	1215.54	1200.89	1132.05	108.638	1182.82	-3.4433	1.21414e-163	7.17262e-162	- && Q9LHE3.1 RecName: Full=Protein ASPARTIC PROTEASE IN GUARD CELL 2; Short=AtASPG2; Flags: Precursor	-
MD09G1278300	1518.54	1516.81	1627.91	5306.2	5575.48	5655.76	1554.42	5512.48	-1.82631	2.13435e-163	1.25889e-161	- && O64459.1 RecName: Full=UTP--glucose-1-phosphate uridylyltransferase; AltName: Full=UDP-glucose pyrophosphorylase; Short=UDPGP; Short=UGPase	-
MD12G1240300	1274.33	1250.09	1245.25	4337.88	4396.52	4272.05	1256.56	4335.48	-1.78677	4.45422e-163	2.62308e-161	- && C6TBN2.1 RecName: Full=Probable aldo-keto reductase 1; Short=GmAKR1	-
MD12G1149800	1826.02	1833.39	1955.44	363.822	350.88	373.469	1871.62	362.723	2.36754	8.07146e-163	4.74579e-161	- && Q84TF0.1 RecName: Full=Aldo-keto reductase family 4 member C10	-
MD12G1121200	2878.35	2863.39	2444.02	514.948	509.653	458.551	2728.59	494.384	2.46453	1.0416e-162	6.11468e-161	- && Q94KB9.1 RecName: Full=MLO-like protein 3; Short=AtMlo3	-
MD15G1317700	3058.17	3256.96	3749.81	647.416	647.373	659.167	3354.98	651.319	2.36493	1.39294e-162	8.1644e-161	- && -	-
MD09G1111700	1670.62	1675.1	1766.27	325.574	316.669	307.194	1704	316.479	2.42901	1.84965e-162	1.08243e-160	- && Q69KJ0.1 RecName: Full=Ribonuclease 3-like protein 3; AltName: Full=Ribonuclease III-like protein 3; Short=RNase III-like protein 3	-
MD13G1131600	134.315	139.863	121.066	1193.15	1160.53	1162.5	131.748	1172.06	-3.15334	4.23664e-162	2.47545e-160	- && Q9SAA9.1 RecName: Full=Sterol 14-demethylase; AltName: Full=Cytochrome P450 51A2; AltName: Full=Cytochrome P450 51G1; Short=AtCYP51; AltName: Full=Obtusifoliol 14-demethylase; AltName: Full=Protein EMBRYO DEFECTIVE 1738	-
MD14G1180300	24.421	28.1894	34.5903	998.178	987.727	1003.98	29.0669	996.627	-5.09781	6.38045e-162	3.72226e-160	- && Q9FJJ3.1 RecName: Full=Probable inactive poly [ADP-ribose] polymerase SRO5; AltName: Full=Protein SIMILAR TO RCD ONE 5	-
MD13G1225400	4179.32	3969.28	4842.65	889.031	924.568	864.262	4330.42	892.62	2.27834	1.69132e-161	9.85157e-160	- && P54144.1 RecName: Full=Ammonium transporter 1 member 1; Short=AtAMT1;1	-
MD02G1308000	11.1005	11.9263	15.1333	1608.28	1575.45	1689.12	12.72	1624.28	-6.99493	2.64172e-161	1.53635e-159	- && P30182.2 RecName: Full=DNA topoisomerase 2; AltName: Full=DNA topoisomerase II	-
MD10G1030100	1216.61	1286.95	1072.3	9.32877	12.2808	18.8078	1191.95	13.4724	6.46257	3.4803e-161	2.0209e-159	- && -	-
MD01G1148800	1713.91	1657.75	1884.09	289.192	307.02	303.611	1751.92	299.941	2.54586	4.29862e-161	2.4922e-159	- && O04203.1 RecName: Full=Nematode resistance protein-like HSPRO2; AltName: Full=AKINbetagamma-interacting protein 2; AltName: Full=Ortholog of sugar beet HS1 PRO-1 protein 2; AltName: Full=Protein Hs1pro-2	-
MD13G1231500	1995.86	1934.22	2339.17	333.97	299.125	274.056	2089.75	302.384	2.78966	5.12656e-161	2.96761e-159	- && Q40294.2 RecName: Full=Ubiquinol oxidase, mitochondrial; AltName: Full=Alternative oxidase; Flags: Precursor	-
MD09G1220200	2361.07	2133.72	2182.43	474.834	443.863	430.787	2225.74	449.828	2.30717	9.65461e-161	5.58013e-159	- && Q851R2.1 RecName: Full=Protein argonaute MEL1; AltName: Full=Protein MEIOSIS ARRESTED AT LEPTOTENE 1; Short=OsMEL1	-
MD05G1235700	1264.34	1294.54	1284.17	167.918	195.615	185.391	1281.02	182.975	2.80644	3.73931e-160	2.1579e-158	- && -	-
novel.2148	932.438	854.355	816.116	51.3082	44.7372	40.3024	867.636	45.4492	4.25657	6.24609e-160	3.59896e-158	- && - && -	-
MD17G1248500	1534.08	1554.75	1641.96	262.138	210.528	248.083	1576.93	240.25	2.71584	1.20772e-159	6.94813e-158	- && O33341.1 RecName: Full=Putative glutamine amidotransferase Rv2859c	-
MD16G1026600	3717.54	3684.13	3991.94	1019.63	1019.31	1029.95	3797.87	1022.96	1.89246	1.30354e-159	7.48785e-158	- && Q9ZVF6.2 RecName: Full=Phytanoyl-CoA dioxygenase; AltName: Full=Phytanoyl-CoA 2-hydroxylase	-
MD17G1072700	7732.58	7602.46	7413.14	2267.82	2428.09	2204.99	7582.73	2300.3	1.72078	1.76252e-159	1.01088e-157	- && D4AZ24.1 RecName: Full=Probable endo-1,3(4)-beta-glucanase ARB_01444; Short=Endo-1,3-beta-glucanase; Short=Endo-1,4-beta-glucanase; AltName: Full=Laminarinase; Flags: Precursor	-
MD03G1210100	1440.84	1410.55	1506.84	221.092	225.44	182.704	1452.74	209.745	2.79223	2.7012e-159	1.54688e-157	- && O23787.1 RecName: Full=Thiamine thiazole synthase, chloroplastic; AltName: Full=Thiazole biosynthetic enzyme; Flags: Precursor	-
MD00G1039300	1519.65	1407.3	1639.8	171.649	185.089	221.215	1522.25	192.651	2.9814	3.97537e-159	2.27307e-157	- && Q84RR2.1 RecName: Full=Probable E3 ubiquitin-protein ligase ARI2; AltName: Full=ARIADNE-like protein ARI2; AltName: Full=Protein ariadne homolog 2; AltName: Full=RING-type E3 ubiquitin transferase ARI2	-
MD04G1028000	3847.42	3943.26	4105.44	1125.05	1083.34	1051.44	3965.37	1086.61	1.86781	4.14363e-159	2.36566e-157	- && Q9M8R7.1 RecName: Full=Probable protein phosphatase 2C 33; Short=AtPP2C33; AltName: Full=AtPPC6;1	-
MD15G1135000	674.908	652.692	613.979	2939.49	2700.9	2842.66	647.193	2827.68	-2.12743	4.57887e-159	2.61016e-157	- && P57681.1 RecName: Full=Farnesylcysteine lyase; Flags: Precursor	-
novel.1303	972.4	864.113	870.163	21.4562	22.8072	18.8078	902.225	21.0237	5.42288	8.09386e-159	4.60685e-157	- && - && -	-
MD13G1242900	350.774	339.357	352.389	1765	1803.52	1782.26	347.507	1783.59	-2.35975	1.572e-158	8.93386e-157	- && Q9SZV5.1 RecName: Full=Subtilisin-like protease SBT2.6; AltName: Full=Subtilase subfamily 2 member 6; Short=AtSBT2.6; Flags: Precursor	-
MD17G1113200	297.492	294.904	313.475	1625.07	1707.91	1699.86	301.957	1677.61	-2.47398	2.07097e-158	1.17517e-156	- && F4JFN3.1 RecName: Full=Heat shock protein 90-6, mitochondrial; Short=AtHSP90.6; Short=AtHsp90-6; AltName: Full=Heat shock protein 89-1; Short=Hsp89-1; Flags: Precursor	-
MD05G1311400	356.325	355.62	367.522	1852.69	1895.63	1788.53	359.822	1845.62	-2.35871	2.48447e-158	1.40768e-156	- && Q9LW49.1 RecName: Full=Ethylene-responsive transcription factor 4; AltName: Full=Ethylene-responsive element-binding factor 3; Short=EREBP-3; AltName: Full=Ethylene-responsive element-binding factor 4 homolog; AltName: Full=NsERF3	-
novel.2233	893.586	971.449	1058.25	35.4493	21.93	51.0497	974.428	36.143	4.75547	2.67635e-158	1.5141e-156	- && - && PF01189:16S rRNA methyltransferase RsmB/F	-
MD17G1238700	1348.71	1352.01	1746.81	138.999	131.58	152.253	1482.51	140.944	3.39513	3.29793e-158	1.86293e-156	- && -	-
novel.2060	1004.59	1023.49	818.278	31.7178	21.93	38.5111	948.787	30.7196	4.95142	1.38581e-157	7.81634e-156	- && - && -	-
MD06G1187900	22.2009	20.5999	11.8904	1239.79	1171.06	1124.88	18.2304	1178.58	-6.01712	5.30336e-157	2.98673e-155	- && -	-
novel.1712	73.263	59.6314	45.3998	1039.22	1063.17	943.971	59.4314	1015.45	-4.09688	1.20426e-156	6.77191e-155	- && sp|P0CT41|TF212_SCHPO Transposon Tf2-12 polyprotein OS=Schizosaccharomyces pombe (strain 972 / ATCC 24843) OX=284812 GN=Tf2-12 PE=3 SV=1 && PF00665:Integrase core domain	rve
MD13G1185100	921.338	943.26	1060.41	4163.43	4001.78	3853.8	975.003	4006.34	-2.03858	3.7556e-156	2.10872e-154	- && P24805.1 RecName: Full=Stem-specific protein TSJT1	-
MD02G1188100	47.7319	49.8735	58.3712	980.453	931.586	887.547	51.9922	933.196	-4.16485	9.33403e-156	5.23307e-154	- && Q564G7.1 RecName: Full=Galactomannan galactosyltransferase 1	-
MD10G1143400	390.736	382.725	385.899	2063.52	2035.1	1862.86	386.453	1987.16	-2.36234	1.05549e-155	5.90867e-154	- && O64966.1 RecName: Full=3-hydroxy-3-methylglutaryl-coenzyme A reductase 1; Short=HMG-CoA reductase 1	-
MD16G1043200	1806.04	1692.45	2065.69	284.527	302.634	290.177	1854.73	292.446	2.66469	1.36445e-155	7.62687e-154	- && A4ZGQ8.1 RecName: Full=Homocysteine S-methyltransferase 1; Short=BoHMT1	-
MD13G1060700	44.4018	49.8735	77.8283	1022.43	1007.02	985.169	57.3679	1004.88	-4.12839	1.90014e-155	1.06053e-153	- && B3H4F1.1 RecName: Full=Protein SPIRAL1-like 1	-
MD08G1034600	1023.46	941.091	1023.66	3693.26	3678.1	3869.03	996.07	3746.79	-1.91142	2.61008e-155	1.4546e-153	- && O82059.2 RecName: Full=Glucose-6-phosphate isomerase, cytosolic; Short=GPI; AltName: Full=Phosphoglucose isomerase; Short=PGI; AltName: Full=Phosphohexose isomerase; Short=PHI	-
MD04G1017200	1414.2	1489.7	1712.22	6396.73	6206.19	6103.57	1538.71	6235.5	-2.01859	3.27391e-155	1.82184e-153	- && P50246.1 RecName: Full=Adenosylhomocysteinase; Short=AdoHcyase; AltName: Full=S-adenosyl-L-homocysteine hydrolase	-
MD16G1039900	2724.05	2880.74	2463.48	583.981	570.18	550.799	2689.42	568.32	2.24264	4.79519e-155	2.66443e-153	- && Q8LPQ5.1 RecName: Full=Zinc finger protein BRUTUS; AltName: Full=Protein EMBRYO DEFECTIVE 2454	-
MD17G1281200	42477	42190.8	38387.7	13662	13494	12949.6	41018.5	13368.5	1.61744	6.00675e-155	3.33268e-153	- && -	-
MD04G1194200	3816.34	3677.63	4000.59	12295.3	11506.2	12177.6	3831.52	11993	-1.64617	8.16177e-155	4.52162e-153	- && Q9XF98.1 RecName: Full=Calreticulin; Flags: Precursor	-
MD17G1057000	78.8132	85.6523	76.7473	1099.86	983.341	969.048	80.4043	1017.42	-3.66116	9.57756e-155	5.29812e-153	- && -	-
MD15G1236100	2956.05	2776.65	2866.67	757.496	735.093	729.025	2866.46	740.538	1.95273	1.16897e-154	6.45693e-153	- && Q66H63.1 RecName: Full=Ganglioside-induced differentiation-associated-protein 2	-
MD06G1141800	3225.79	3282.98	4173.54	606.37	558.776	550.799	3560.77	571.982	2.6385	1.51774e-154	8.37107e-153	- && Q9FYF9.1 RecName: Full=F-box protein At1g67340	-
MD11G1041400	32.1913	28.1894	45.3998	1015.9	934.217	902.773	35.2602	950.964	-4.75197	7.91489e-154	4.35902e-152	- && Q8RB67.1 RecName: Full=Chaperone protein DnaJ	-
MD14G1084600	3998.38	4057.1	4167.06	1225.8	1172.82	1209.07	4074.18	1202.56	1.76056	8.94032e-154	4.91652e-152	- && Q9M1J2.1 RecName: Full=DNA-directed RNA polymerase V subunit 5A	-
MD02G1069300	1275.44	1250.09	1333.89	186.575	172.808	204.199	1286.47	187.861	2.77603	1.04902e-153	5.76035e-152	- && O82200.2 RecName: Full=Inositol oxygenase 2; AltName: Full=Myo-inositol oxygenase 2; Short=AtMIOX2; Short=MI oxygenase 2	-
MD06G1160300	7731.47	7653.41	8338.44	2393.76	2478.97	2502.33	7907.77	2458.35	1.68552	1.22769e-153	6.73157e-152	- && Q98TX3.1 RecName: Full=Programmed cell death protein 4; AltName: Full=Protein I11/6	-
MD13G1121000	4081.64	4141.67	4130.3	11586.3	11490.4	11286.5	4117.87	11454.4	-1.47591	1.36144e-153	7.45405e-152	- && Q9C7F5.1 RecName: Full=Nuclear transport factor 2; Short=NTF-2	-
MD02G1319500	1191.08	1221.9	1142.56	175.381	164.913	155.836	1185.18	165.377	2.84189	1.60099e-153	8.75276e-152	- && -	-
MD07G1009200	1804.93	1710.88	1525.22	6548.79	6459.7	6191.34	1680.34	6399.94	-1.92944	1.81519e-153	9.90934e-152	- && O22342.1 RecName: Full=ADP,ATP carrier protein 1, mitochondrial; AltName: Full=ADP/ATP translocase 1; AltName: Full=Adenine nucleotide translocator 1; Short=ANT 1; Flags: Precursor	-
MD06G1232800	783.692	775.208	887.459	30.7849	28.9476	28.6595	815.453	29.464	4.79149	4.27008e-153	2.32769e-151	- && Q5PNY6.1 RecName: Full=U-box domain-containing protein 21; AltName: Full=Plant U-box protein 21	-
MD12G1022900	6612.54	6563.79	6912.66	2204.39	2202.65	2205.88	6696.33	2204.31	1.60306	6.39209e-153	3.47936e-151	- && Q9SJM7.2 RecName: Full=Uridine nucleosidase 1; AltName: Full=Uridine ribohydrolase 1	-
MD05G1301400	432.918	411.999	593.441	3557.06	3245.64	3278.82	479.452	3360.51	-2.80881	7.85144e-153	4.26751e-151	- && Q96453.1 RecName: Full=14-3-3-like protein D; AltName: Full=SGF14D	-
MD16G1070600	23.311	16.2631	5.40474	1322.82	1247.38	1282.51	14.9929	1284.24	-6.42705	8.06637e-153	4.37797e-151	- && Q9C554.1 RecName: Full=Expansin-A1; Short=AtEXPA1; AltName: Full=Alpha-expansin-1; Short=At-EXP1; Short=AtEx1; AltName: Full=Ath-ExpAlpha-1.2; Flags: Precursor	-
MD06G1161400	3.33014	5.42103	10.8095	3637.29	3679.85	3837.68	6.52022	3718.27	-9.14919	8.94107e-153	4.84567e-151	- && Q9C5M8.2 RecName: Full=Probable pectate lyase 18; AltName: Full=Pectate lyase A10; Flags: Precursor	-
MD16G1149300	36604.9	36504.2	38354.2	13975.4	14036.1	13772.7	37154.4	13928.1	1.41554	1.1396e-152	6.16718e-151	- && P22242.1 RecName: Full=Desiccation-related protein PCC13-62; Flags: Precursor [Craterostigma plantagineum]	-
MD15G1348800	32544.3	32942.5	26318.9	7130.91	7062.33	7369.06	30601.9	7187.43	2.09007	1.8836e-152	1.01788e-150	- && Q7Y1X1.1 RecName: Full=Esterase; AltName: Full=Early nodule-specific protein homolog; AltName: Full=Latex allergen Hev b 13; AltName: Allergen=Hev b 13; Flags: Precursor	-
novel.1627	992.38	959.523	1005.28	108.214	89.4743	76.1267	985.728	91.2716	3.43522	2.22086e-152	1.1984e-150	- && - && -	-
MD08G1118000	3025.98	2952.29	3128.26	784.549	763.163	826.646	3035.51	791.453	1.93942	5.17865e-152	2.79043e-150	- && -	-
MD15G1221300	493.97	531.261	503.722	2223.98	2254.4	2182.6	509.651	2220.33	-2.12307	1.06812e-151	5.7471e-150	- && O65282.2 RecName: Full=20 kDa chaperonin, chloroplastic; AltName: Full=Chaperonin 10; Short=Ch-CPN10; Short=Cpn10; AltName: Full=Chaperonin 20; AltName: Full=Protein Cpn21; Flags: Precursor	-
novel.2200	43.2918	63.9682	41.076	935.675	992.113	897.399	49.4453	941.729	-4.25061	1.31352e-151	7.05734e-150	- && - && -	-
MD13G1069200	3004.89	2822.19	3530.38	468.304	572.811	490.793	3119.15	510.636	2.61018	1.77689e-151	9.53324e-150	- && O49255.1 RecName: Full=NAC transcription factor 29; Short=AtNAC029; AltName: Full=Protein NAC-LIKE, ACTIVATED BY AP3/PI; Short=AtNAP	-
MD14G1018700	20588	19873.5	21737.9	7114.12	6678.12	6625.71	20733.1	6805.98	1.60712	1.90427e-151	1.0202e-149	- && Q43497.1 RecName: Full=Monodehydroascorbate reductase; Short=MDAR; AltName: Full=Ascorbate free radical reductase; Short=AFR reductase	-
MD02G1173800	1117.82	1192.63	1462.52	103.549	120.176	120.907	1257.66	114.878	3.45154	1.91259e-151	1.0232e-149	- && -	-
MD12G1181200	1296.53	1273.94	1189.04	172.582	175.44	196.138	1253.17	181.387	2.78807	2.1739e-151	1.16133e-149	- && Q8RWU5.1 RecName: Full=F-box/LRR-repeat protein 3	-
MD13G1082000	1707.25	1602.46	1822.48	279.863	318.423	275.847	1710.73	291.378	2.55301	2.62606e-151	1.40088e-149	- && Q9FUS8.1 RecName: Full=Glutathione S-transferase U17; Short=AtGSTU17; AltName: Full=GST class-tau member 17; AltName: Full=Glutathione S-transferase 30; AltName: Full=Protein EARLY RESPONSIVE TO DEHYDRATION 9	-
MD12G1162600	954.639	1045.18	965.287	76.4959	106.141	85.0828	988.367	89.2399	3.46657	3.76639e-151	2.00633e-149	- && -	-
MD07G1293300	3569.91	3562.7	3125.02	833.059	823.69	814.108	3419.21	823.619	2.05362	5.46274e-151	2.90582e-149	- && -	-
MD10G1184700	215.349	199.494	174.033	1375.99	1328.08	1357.74	196.292	1353.94	-2.78669	5.9241e-151	3.14676e-149	- && Q96303.1 RecName: Full=Inorganic phosphate transporter 1-4; Short=AtPht1;4; AltName: Full=H(+)/Pi cotransporter	-
MD12G1144800	830.314	787.134	933.939	39.1808	45.6144	27.7638	850.462	37.5197	4.50162	8.03991e-151	4.26458e-149	- && -	-
MD05G1121300	789.242	861.944	870.163	33.5836	16.6668	36.7199	840.45	28.9901	4.8634	1.32914e-150	7.04013e-149	- && Q8H1D6.1 RecName: Full=Receptor-like cytosolic serine/threonine-protein kinase RBK1; AltName: Full=Protein ROP BINDING PROTEIN KINASES 1	-
MD07G1306200	212.019	215.757	232.404	1348.01	1372.82	1382.82	220.06	1367.88	-2.63576	1.44348e-150	7.63491e-149	- && Q2QAV0.1 RecName: Full=Serine/threonine-protein kinase TIO; AltName: Full=Fused homolog; Short=AtFUSED; AltName: Full=Protein TWO-IN-ONE; Short=AtTIO	-
novel.2157	929.108	805.566	886.378	60.637	66.6672	70.753	873.684	66.0191	3.72495	1.78113e-150	9.40753e-149	- && - && -	-
MD14G1167100	5.55023	7.58945	6.48569	3588.78	3487.74	3510.78	6.54179	3529.1	-9.07371	1.86082e-150	9.81456e-149	- && Q9C5M8.2 RecName: Full=Probable pectate lyase 18; AltName: Full=Pectate lyase A10; Flags: Precursor	-
MD00G1078600	5349.31	4947.23	4920.48	1519.66	1421.06	1419.54	5072.34	1453.42	1.80335	4.19473e-150	2.20932e-148	- && -	-
MD08G1247200	1010.14	987.712	1165.26	111.945	113.159	107.473	1054.37	110.859	3.24966	1.27054e-149	6.68241e-148	- && Q96282.1 RecName: Full=Chloride channel protein CLC-c; Short=AtCLC-c; AltName: Full=CBS domain-containing protein CBSCLC4	-
MD04G1068900	2888.34	2943.62	2743.45	584.914	639.478	700.365	2858.47	641.586	2.15507	2.39022e-149	1.25537e-147	- && Q93ZQ5.2 RecName: Full=SPX domain-containing membrane protein At4g22990	-
MD04G1231800	367.425	405.493	372.927	2070.99	1961.42	1853.01	381.948	1961.81	-2.36047	4.78947e-149	2.51195e-147	- && P49690.3 RecName: Full=60S ribosomal protein L23; AltName: Full=Protein EMBRYO DEFECTIVE 2171	-
novel.1979	58.8324	47.7051	35.6713	880.635	907.024	885.756	47.4029	891.139	-4.23501	1.20573e-148	6.31487e-147	- && sp|Q94HW2|POLR1_ARATH Retrovirus-related Pol polyprotein from transposon RE1 OS=Arabidopsis thaliana OX=3702 GN=RE1 PE=2 SV=1 && PF00665:Integrase core domain	rve
MD09G1144600	341.894	335.02	386.979	1790.19	1819.31	1837.79	354.631	1815.76	-2.35599	1.33362e-148	6.9749e-147	- && P35055.1 RecName: Full=Oxygen-dependent coproporphyrinogen-III oxidase, chloroplastic; Short=Coprogen oxidase; Short=Coproporphyrinogenase; Flags: Precursor	-
MD13G1058000	45.5119	30.3578	30.2666	874.105	862.287	908.146	35.3787	881.513	-4.64182	2.58109e-148	1.34804e-146	- && H2DH17.1 RecName: Full=Cytochrome P450 CYP749A22; AltName: Full=Cytochrome P450 CYP749A20 [Panax ginseng]	-
MD05G1279200	113.225	91.0734	88.6378	984.185	1033.34	1085.48	97.6452	1034.33	-3.40636	3.88321e-148	2.02528e-146	- && Q9ZTX8.2 RecName: Full=Auxin response factor 6	-
MD11G1036800	834.754	748.103	744.773	3009.46	3214.94	3207.17	775.877	3143.86	-2.01898	5.02144e-148	2.61527e-146	- && O24242.1 RecName: Full=Farnesyl pyrophosphate synthase 2; Short=FPP synthase 2; Short=FPS 2; AltName: Full=(2E,6E)-farnesyl diphosphate synthase 2; AltName: Full=Dimethylallyltranstransferase 2; AltName: Full=Farnesyl diphosphate synthase 2; AltName: Full=Geranyltranstransferase 2 [Parthenium argentatum]	-
MD15G1086500	1444.17	1491.87	1292.81	181.911	141.229	194.347	1409.62	172.496	3.03188	6.04921e-148	3.14618e-146	- && O48723.1 RecName: Full=Patatin-like protein 2; Short=AtPLP2; AltName: Full=Patatin-related phospholipase A IIalpha; Short=pPLAIIa; AltName: Full=Phospholipase A IIA; Short=AtPLAIIA	-
MD08G1104900	855.845	976.87	1103.65	18.6575	17.544	11.6429	978.788	15.9481	5.94168	6.79526e-148	3.52929e-146	- && O48723.1 RecName: Full=Patatin-like protein 2; Short=AtPLP2; AltName: Full=Patatin-related phospholipase A IIalpha; Short=pPLAIIa; AltName: Full=Phospholipase A IIA; Short=AtPLAIIA	-
novel.1888	1954.79	2020.96	1710.06	351.694	340.353	317.045	1895.27	336.364	2.49453	6.9428e-148	3.60092e-146	- && - && -	-
MD09G1079800	9555.27	9530.18	9861.49	3457.24	3426.34	3492.87	9648.98	3458.82	1.48011	8.27935e-148	4.28818e-146	- && Q96471.1 RecName: Full=S-adenosylmethionine decarboxylase proenzyme; Short=AdoMetDC; Short=SAMDC; Contains: RecName: Full=S-adenosylmethionine decarboxylase alpha chain; Contains: RecName: Full=S-adenosylmethionine decarboxylase beta chain; Flags: Precursor	-
MD04G1049000	43.2918	39.0314	33.5094	822.797	922.814	883.069	38.6109	876.227	-4.50569	1.93999e-147	1.0034e-145	- && Q9LT67.1 RecName: Full=Transcription factor bHLH113; AltName: Full=Basic helix-loop-helix protein 113; Short=AtbHLH113; Short=bHLH 113; AltName: Full=Transcription factor EN 61; AltName: Full=bHLH transcription factor bHLH113	-
MD05G1352800	391.846	446.693	438.865	1986.09	1996.51	2050.94	425.801	2011.18	-2.23943	1.96411e-147	1.01447e-145	- && Q41141.1 RecName: Full=Pyrophosphate--fructose 6-phosphate 1-phosphotransferase subunit beta; Short=PFP; AltName: Full=6-phosphofructokinase, pyrophosphate dependent; AltName: Full=PPi-PFK; AltName: Full=Pyrophosphate-dependent 6-phosphofructose-1-kinase	-
MD12G1138000	10180.2	9809.9	11075.4	3223.09	3221.08	3279.72	10355.2	3241.29	1.67572	2.34717e-147	1.21065e-145	- && -	-
MD17G1238800	1017.91	972.533	1179.31	102.616	110.527	89.5608	1056.59	100.901	3.38812	2.7096e-147	1.39567e-145	- && -	-
MD04G1119500	39.9616	48.7893	64.8569	886.233	880.708	932.328	51.2026	899.756	-4.13312	3.05404e-147	1.57092e-145	- && Q0WQJ7.1 RecName: Full=Kinesin-like protein KIN-5B; AltName: Full=AtKRP125a	-
novel.1908	795.902	734.008	763.15	47.5767	43.86	44.7804	764.353	45.4057	4.07415	3.71124e-147	1.90634e-145	- && - && -	-
MD17G1250000	10149.1	10388.9	8362.22	2297.67	2233.35	2307.98	9633.41	2279.67	2.07923	6.27418e-147	3.21842e-145	- && Q9FSG7.1 RecName: Full=Thaumatin-like protein 1a; AltName: Full=Mdtl1; AltName: Full=Pathogenesis-related protein 5a; Short=PR-5a; AltName: Allergen=Mal d 2; Flags: Precursor	-
MD03G1225500	44.4018	62.884	45.3998	933.809	862.287	870.531	50.8952	888.876	-4.12526	1.25031e-146	6.40482e-145	- && Q20026.1 RecName: Full=Choline transporter-like protein 1	-
MD04G1089800	31.0813	29.2736	12.9714	963.661	959.656	908.146	24.4421	943.821	-5.27427	1.36018e-146	6.95813e-145	- && Q9SCP2.2 RecName: Full=Probable pectate lyase 12; Flags: Precursor	-
MD06G1231600	226.449	236.357	232.404	1365.73	1402.64	1342.52	231.737	1370.3	-2.56383	1.53837e-146	7.85894e-145	- && Q9LP77.1 RecName: Full=Probable inactive receptor kinase At1g48480; Flags: Precursor	-
MD01G1028500	162.067	183.231	209.704	1409.58	1444.75	1288.78	185.001	1381.03	-2.89935	1.87019e-146	9.54101e-145	- && Q9CA34.1 RecName: Full=Probable xyloglucan galactosyltransferase GT17; AltName: Full=Glycosyltransferase 17; Short=AtGT17	-
MD03G1040100	3271.3	3221.18	3273.11	939.407	969.305	931.432	3255.2	946.715	1.78164	2.04822e-146	1.0435e-144	- && Q84VX0.1 RecName: Full=Probable galactinol--sucrose galactosyltransferase 1; AltName: Full=Protein SEED IMBIBITION 1; AltName: Full=Raffinose synthase 1	-
MD06G1050100	1242.14	1231.66	1410.64	193.105	194.738	183.6	1294.81	190.481	2.76512	2.105e-146	1.07097e-144	- && O23522.2 RecName: Full=Phospholipase A1-Ibeta2, chloroplastic; Flags: Precursor	-
MD01G1147000	3045.96	3075.89	3032.06	856.381	885.094	831.124	3051.31	857.533	1.83107	2.40569e-146	1.22229e-144	- && O04197.1 RecName: Full=Coronatine-insensitive protein 1; AltName: Full=COI-1; AltName: Full=F-box/LRR-repeat protein 2; Short=AtCOI1; Short=AtFBL2	-
MD09G1049400	15.5406	28.1894	16.2142	985.118	993.867	976.213	19.9814	985.066	-5.62151	2.64571e-146	1.34242e-144	- && Q9LJX0.1 RecName: Full=ABC transporter B family member 19; Short=ABC transporter ABCB.19; Short=AtABCB19; AltName: Full=Multidrug resistance protein 11; AltName: Full=P-glycoprotein 19	-
MD09G1192100	17821.8	17672.6	15384.1	4995.55	4777.23	5053.92	16959.5	4942.23	1.77887	9.57982e-146	4.85416e-144	- && Q43866.1 RecName: Full=Beta-fructofuranosidase, insoluble isoenzyme CWINV1; AltName: Full=Cell wall beta-fructosidase 1; Short=AtbetaFRUCT1; AltName: Full=Cell wall invertase 1; Short=AtcwINV1; AltName: Full=Sucrose hydrolase 1; Flags: Precursor	-
novel.855	927.998	897.723	1003.12	18.6575	14.0352	8.95608	942.947	13.8829	6.09174	1.21719e-145	6.15923e-144	- && sp|P10978|POLX_TOBAC Retrovirus-related Pol polyprotein from transposon TNT 1-94 OS=Nicotiana tabacum OX=4097 PE=2 SV=1 && -	-
MD07G1191500	970.18	975.786	913.401	104.482	85.0883	108.369	953.122	99.313	3.264	1.62793e-145	8.22656e-144	- && Q5S4V7.1 RecName: Full=F-box protein At2g39490	-
MD05G1203100	2797.31	2642.21	2468.89	628.759	611.408	645.733	2636.14	628.633	2.06813	3.70892e-145	1.87173e-143	- && O81117.2 RecName: Full=Cytochrome P450 94A1; AltName: Full=P450-dependent fatty acid omega-hydroxylase	-
MD09G1276200	7.77032	13.0105	3.24284	2241.7	2258.79	2247.98	8.00788	2249.49	-8.13449	5.43296e-145	2.73808e-143	- && -	-
MD12G1148500	2792.87	2766.9	1916.52	284.527	262.283	270.474	2492.1	272.428	3.19366	5.7063e-145	2.87197e-143	- && Q9ZW19.1 RecName: Full=Tropinone reductase homolog At2g29360	-
MD11G1074600	1928.15	1961.33	1938.14	443.116	410.529	373.469	1942.54	409.038	2.2482	8.67498e-145	4.36023e-143	- && O65573.1 RecName: Full=SMR domain-containing protein At5g58720; AltName: Full=PRL1-interacting protein PIPC	-
MD10G1240400	34.4114	31.442	28.1047	968.326	825.445	877.696	31.3194	890.489	-4.83022	1.22148e-144	6.13119e-143	- && Q0WTY4.2 RecName: Full=Vacuolar protein sorting-associated protein 2 homolog 2; Short=AtVPS2-2; AltName: Full=Charged multivesicular body protein 2 homolog 2; AltName: Full=ESCRT-III complex subunit VPS2 homolog 2	-
MD13G1173500	1027.9	1117.82	1180.4	152.059	132.457	137.924	1108.7	140.813	2.97826	1.51825e-144	7.6106e-143	- && B9HMP5.2 RecName: Full=CASP-like protein 1D1; Short=PtCASPL1D1	-
MD17G1104000	15.5406	9.75786	8.64759	1409.58	1523.7	1422.23	11.3154	1451.83	-7.00787	3.55466e-144	1.77947e-142	- && Q9ZU91.2 RecName: Full=Glucan endo-1,3-beta-glucosidase 3; AltName: Full=(1->3)-beta-glucan endohydrolase 3; Short=(1->3)-beta-glucanase 3; AltName: Full=Beta-1,3-endoglucanase 3; Short=Beta-1,3-glucanase 3; Flags: Precursor	-
MD10G1293600	5955.39	5872.06	6168.97	2016.88	2003.52	1929.14	5998.81	1983.18	1.5969	5.18778e-144	2.59354e-142	- && -	-
MD15G1039600	1435.29	1387.78	1329.57	174.448	177.194	229.276	1384.21	193.639	2.8371	6.46109e-144	3.2258e-142	- && Q6IEK5.1 RecName: Full=WRKY transcription factor WRKY76; Short=OsWRKY76	-
MD17G1140000	84.3634	42.2841	78.9092	5312.73	5193.9	5363.8	68.5189	5290.14	-6.27141	7.99191e-144	3.98477e-142	- && P35694.1 RecName: Full=Xyloglucan endotransglucosylase/hydrolase 2; AltName: Full=Brassinosteroid-regulated protein BRU1; Flags: Precursor	-
MD17G1046100	1247.69	1169.86	1100.41	166.985	171.931	172.852	1172.65	170.589	2.78081	1.12748e-143	5.61415e-142	- && Q9SSG3.2 RecName: Full=HIPL1 protein; Flags: Precursor	-
MD14G1223700	58.8324	62.884	63.776	873.172	991.235	853.514	61.8308	905.974	-3.87285	1.6501e-143	8.20549e-142	- && Q9LS40.1 RecName: Full=Protein ASPARTIC PROTEASE IN GUARD CELL 1; Short=AtASPG1; Flags: Precursor	-
MD16G1074900	147.636	137.694	162.142	1366.66	1167.55	1183.1	149.158	1239.1	-3.05399	3.26072e-143	1.61932e-141	- && Q9S784.1 RecName: Full=HVA22-like protein c; Short=AtHVA22c	-
MD05G1230600	523.941	433.683	518.855	2321.93	2296.51	2303.5	492.16	2307.31	-2.22923	3.51159e-143	1.74159e-141	- && Q9LIS3.1 RecName: Full=UDP-glucuronate 4-epimerase 6; AltName: Full=UDP-glucuronic acid epimerase 6; Short=AtUGlcAE2	-
MD02G1303400	101.014	106.252	76.7473	978.587	984.218	991.438	94.6712	984.748	-3.37943	3.6813e-143	1.82334e-141	- && Q9S9N9.1 RecName: Full=Cinnamoyl-CoA reductase 1; Short=AtCCR1; AltName: Full=Protein IRREGULAR XYLEM 4	-
MD09G1180300	3317.93	3279.73	3491.46	906.756	966.674	965.465	3363.04	946.298	1.82917	4.3212e-143	2.13745e-141	- && -	-
MD10G1077100	7.77032	11.9263	22.6999	1144.64	1273.69	1164.29	14.1322	1194.21	-6.3956	4.88369e-143	2.41249e-141	- && Q9M069.2 RecName: Full=Glucan endo-1,3-beta-glucosidase 7; AltName: Full=(1->3)-beta-glucan endohydrolase 7; Short=(1->3)-beta-glucanase 7; AltName: Full=Beta-1,3-endoglucanase 7; Short=Beta-1,3-glucanase 7; Flags: Precursor	-
MD07G1189900	2921.64	2928.44	2860.19	766.825	831.585	803.36	2903.42	800.59	1.85828	5.53583e-143	2.73104e-141	- && Q8GYH8.2 RecName: Full=Probable sulfate transporter 4.2	-
MD16G1050100	851.405	852.186	1114.46	58.7712	54.3864	46.5716	939.35	53.2431	4.14227	1.02666e-142	5.05821e-141	- && Q9CA40.1 RecName: Full=Nudix hydrolase 1; Short=AtNUDT1; AltName: Full=7,8-dihydro-8-oxoguanine-triphosphatase; AltName: Full=8-oxo-dGTP diphosphatase; Short=8-oxo-dGTPase; AltName: Full=Dihydroneopterin triphosphate diphosphatase; AltName: Full=Dihydroneopterin triphosphate pyrophosphohydrolase; Short=DHNTP pyrophosphohydrolase; AltName: Full=NADH pyrophosphatase	-
MD15G1373300	6.66027	13.0105	7.56664	1843.36	1797.38	1769.72	9.07913	1803.49	-7.63132	1.15906e-142	5.70305e-141	- && Q9LXG9.1 RecName: Full=Plant cysteine oxidase 1; AltName: Full=Hypoxia-responsive unknown protein 29	-
MD12G1132500	2707.4	2696.42	2794.25	578.383	685.97	668.124	2732.69	644.159	2.08415	1.32532e-142	6.51252e-141	- && Q9SF47.1 RecName: Full=Phosphatidate phosphatase PAH1; AltName: Full=Phosphatidic acid phosphohydrolase 1; Short=AtPAH1	-
MD04G1167700	2113.53	2155.4	2064.61	425.392	492.986	486.315	2111.18	468.231	2.172	1.39264e-142	6.83435e-141	- && Q8S8P5.2 RecName: Full=Probable WRKY transcription factor 33; AltName: Full=WRKY DNA-binding protein 33	-
MD02G1165400	2366.62	2574.99	2319.72	513.082	555.267	580.354	2420.44	549.568	2.13851	1.39505e-142	6.83722e-141	- && Q9FKZ1.1 RecName: Full=Probable disease resistance protein At5g66900	-
MD07G1233100	6.66027	6.50524	3.24284	4323.88	4277.22	4281.01	5.46945	4294.04	-9.61971	2.21908e-142	1.08616e-140	- && O22874.1 RecName: Full=Expansin-A8; Short=AtEXPA8; AltName: Full=Alpha-expansin-8; Short=At-EXP8; Short=AtEx8; AltName: Full=Ath-ExpAlpha-1.11; Flags: Precursor	-
MD11G1251700	139.866	146.368	123.228	1051.35	1092.11	1115.03	136.487	1086.17	-2.99274	3.06783e-142	1.49963e-140	- && Q9FN37.1 RecName: Full=Phytosulfokine receptor 2; Short=AtPSKR2; AltName: Full=Phytosulfokine LRR receptor kinase 2; Flags: Precursor	-
MD02G1129500	7.77032	7.58945	9.72853	2046.73	1984.23	1978.4	8.36277	2003.12	-7.903	3.09979e-142	1.51327e-140	- && Q9FKW8.1 RecName: Full=Thiosulfate sulfurtransferase 18; AltName: Full=Sulfurtransferase 18; Short=AtStr18	-
MD09G1176400	219.789	220.094	276.723	1596.15	1542.12	1471.48	238.869	1536.58	-2.68485	3.13143e-142	1.52673e-140	- && P28583.1 RecName: Full=Calcium-dependent protein kinase SK5; Short=CDPK	-
MD15G1363500	2744.03	2745.21	2230	461.774	494.74	484.524	2573.08	480.346	2.42101	3.92195e-142	1.90965e-140	- && Q38970.1 RecName: Full=Acetyl-CoA carboxylase 1; Short=AtACC1; AltName: Full=Protein EMBRYO DEFECTIVE 22; AltName: Full=Protein GURKE; AltName: Full=Protein PASTICCINO 3; Includes: RecName: Full=Biotin carboxylase	-
MD17G1266700	4207.07	4188.29	5039.38	998.178	980.709	866.053	4478.25	948.313	2.23965	9.94009e-142	4.83367e-140	- && I1SSI5.1 RecName: Full=F-box/LRR-repeat MAX2 homolog A; AltName: Full=F-box and leucine-rich repeat MAX2 homolog A	-
MD02G1150100	3876.28	3781.71	3919.52	1189.42	1084.22	1084.58	3859.17	1119.41	1.78588	1.01175e-141	4.91356e-140	- && Q9M0Q9.1 RecName: Full=Putative F-box protein At4g09190	-
MD13G1159600	2033.6	2123.96	2150.01	6229.75	6531.63	6271.05	2102.52	6344.14	-1.59327	1.52014e-141	7.37297e-140	- && Q8GZ17.2 RecName: Full=COBRA-like protein 7; Flags: Precursor	-
MD01G1163900	1052.32	1050.6	1048.52	135.267	156.141	126.281	1050.48	139.23	2.91457	2.22136e-141	1.07601e-139	- && Q9SRK7.1 RecName: Full=Adenine/guanine permease AZG1; AltName: Full=AzgA-homolog protein; AltName: Full=Protein AZAGUANINE RESISTANT 1; Short=AtAzg1	-
MD08G1105900	822.544	761.113	819.359	40.1137	63.1584	55.5277	801.005	52.9332	3.91501	2.31453e-141	1.11825e-139	- && O48723.1 RecName: Full=Patatin-like protein 2; Short=AtPLP2; AltName: Full=Patatin-related phospholipase A IIalpha; Short=pPLAIIa; AltName: Full=Phospholipase A IIA; Short=AtPLAIIA	-
MD11G1209500	1009.03	949.765	1111.21	113.811	116.668	90.4564	1023.34	106.978	3.25811	2.31455e-141	1.11825e-139	- && Q8S9L5.1 RecName: Full=Trigger factor-like protein TIG, Chloroplastic; AltName: Full=Immunophilin TIG; AltName: Full=Peptidyl-prolyl cis-trans isomerase TIG; Short=PPIase TIG; AltName: Full=Rotamase; Flags: Precursor	-
MD17G1117400	81.0333	87.8207	123.228	1160.5	1067.55	1029.95	97.3607	1086	-3.47803	5.5033e-141	2.65543e-139	- && Q9SU13.1 RecName: Full=Fasciclin-like arabinogalactan protein 2; Flags: Precursor	-
MD06G1124700	143.196	156.126	166.466	1328.42	1162.29	1158.02	155.263	1216.24	-2.96887	7.1049e-141	3.42381e-139	- && -	-
MD05G1115700	49.952	49.8735	54.0474	922.615	818.427	813.212	51.291	851.418	-4.05256	8.37907e-141	4.03263e-139	- && Q9M4S8.1 RecName: Full=Triosephosphate isomerase, chloroplastic; Short=TIM; Short=Triose-phosphate isomerase; Flags: Precursor	-
MD09G1233700	1340.93	1414.89	1652.77	227.622	200.001	201.512	1469.53	209.712	2.80986	1.01593e-140	4.8831e-139	- && Q94J16.1 RecName: Full=Heat stress transcription factor A-4b; AltName: Full=Heat stress transcription factor 4; Short=OsHsf-04; AltName: Full=Heat stress transcription factor 9; Short=rHsf9	-
MD11G1098400	1952.57	1940.73	1865.72	431.922	463.161	448.7	1919.67	447.928	2.09912	1.05763e-140	5.07705e-139	- && Q9XE58.2 RecName: Full=Scarecrow-like protein 14; Short=AtSCL14; AltName: Full=GRAS family protein 2; Short=AtGRAS-2	-
novel.1050	1187.75	1264.18	830.168	17.7247	13.158	15.2253	1094.03	15.3693	6.157	1.2773e-140	6.12366e-139	- && - && -	-
MD13G1136900	2129.07	2012.29	2531.58	401.137	341.231	360.034	2224.31	367.467	2.59844	1.58975e-140	7.61187e-139	- && -	-
MD09G1003700	3.33014	9.75786	9.72853	2163.34	2226.33	2332.16	7.60551	2240.61	-8.19616	1.86349e-140	8.91115e-139	- && Q9S702.1 RecName: Full=Aspartokinase 3, chloroplastic; AltName: Full=Aspartate kinase 3; Flags: Precursor	-
MD03G1040000	109.894	95.4102	92.9616	982.319	982.463	918.894	99.4221	961.225	-3.27403	2.24716e-140	1.07321e-138	- && O34136.2 RecName: Full=Chaperone protein DnaJ	-
MD04G1023500	115.445	130.105	112.419	1029.9	978.955	1054.13	119.323	1020.99	-3.09678	3.02192e-140	1.44139e-138	- && Q9SRT2.1 RecName: Full=Transcription factor bHLH62; AltName: Full=Basic helix-loop-helix protein 62; Short=AtbHLH62; Short=bHLH 62; AltName: Full=Transcription factor EN 85; AltName: Full=bHLH transcription factor bHLH062	-
MD15G1193400	7996.77	7990.6	6959.15	2218.38	2101.77	2211.26	7648.84	2177.14	1.81286	3.09742e-140	1.47552e-138	- && Q8GW61.2 RecName: Full=Sugar transport protein 14; AltName: Full=Hexose transporter 14	-
MD16G1147100	967.959	859.776	724.235	36.3822	47.3688	38.5111	850.657	40.754	4.38081	3.35733e-140	1.59729e-138	- && Q9SR40.1 RecName: Full=Laccase-7; AltName: Full=Benzenediol:oxygen oxidoreductase 7; AltName: Full=Diphenol oxidase 7; AltName: Full=Urishiol oxidase 7; Flags: Precursor	-
MD08G1092900	11.1005	10.8421	16.2142	1229.53	1169.31	1214.44	12.7189	1204.43	-6.56343	8.69408e-140	4.13107e-138	- && Q9SN11.1 RecName: Full=Cyclin-D3-3; AltName: Full=G1/S-specific cyclin-D3-3; Short=CycD3;3	-
MD13G1139700	1134.47	1200.22	1230.12	166.052	195.615	162.105	1188.27	174.591	2.76586	8.83174e-140	4.19115e-138	- && Q8RWC9.2 RecName: Full=CBL-interacting serine/threonine-protein kinase 1; AltName: Full=SNF1-related kinase 3.16; AltName: Full=SOS2-like protein kinase PKS13	-
MD02G1205700	1092.28	1088.54	1190.12	171.649	155.264	141.506	1123.65	156.14	2.84833	1.04715e-139	4.963e-138	- && O22150.1 RecName: Full=Auxin-responsive protein SAUR36; AltName: Full=Protein RESPONSE TO AUXINS AND GIBBERELLINS 1; AltName: Full=Protein SENESCENCE-ASSOCIATED GENE 201; AltName: Full=Protein SMALL AUXIN UP RNA 36	-
MD10G1014200	18.8708	27.1052	24.8618	1026.16	827.199	962.779	23.6126	938.714	-5.31078	1.18363e-139	5.60277e-138	- && P48977.1 RecName: Full=Alcohol dehydrogenase	-
MD15G1170000	1014.58	1009.4	920.968	115.677	115.79	129.863	981.649	120.443	3.02657	1.66795e-139	7.88534e-138	- && P29602.3 RecName: Full=Cucumber peeling cupredoxin; Short=CPC; AltName: Full=Stellacyanin	-
MD03G1222700	11606.6	11380.9	12610.3	3959.13	3658.8	3635.27	11866	3751.07	1.66157	3.28961e-139	1.55322e-137	- && Q93VY3.1 RecName: Full=NAC domain-containing protein 72; Short=ANAC072; AltName: Full=Protein RESPONSIVE TO DESICCATION 26	-
MD09G1130100	214.239	235.273	208.623	1279.91	1307.03	1335.35	219.378	1307.43	-2.57519	4.28861e-139	2.02235e-137	- && -	-
MD06G1102400	5610.17	5684.5	5869.55	1967.44	1876.33	1852.12	5721.4	1898.63	1.59156	6.3336e-139	2.98293e-137	- && O04619.1 RecName: Full=Mitochondrial adenine nucleotide transporter ADNT1; AltName: Full=Adenine nucleotide transporter 1	-
MD15G1236600	902.467	892.302	939.344	113.811	104.387	111.951	911.371	110.05	3.0506	1.03142e-138	4.85158e-137	- && Q38853.1 RecName: Full=Rhodanese-like domain-containing protein 15, chloroplastic; AltName: Full=Protein DARK INDUCIBLE 1; AltName: Full=Senescence-associated protein 1; Short=AtSEN1; AltName: Full=Sulfurtransferase 15; Short=AtStr15; Flags: Precursor	-
MD10G1210900	124.325	110.589	119.985	982.319	972.814	1032.64	118.3	995.923	-3.07393	1.37097e-138	6.44064e-137	- && Q9SAJ6.1 RecName: Full=Glyceraldehyde-3-phosphate dehydrogenase GAPCP1, chloroplastic; AltName: Full=Glyceraldehyde-3-phosphate dehydrogenase of plastid 1; AltName: Full=NAD-dependent glyceraldehydephosphate dehydrogenase chloroplastic 1; Flags: Precursor	-
novel.1217	1127.81	1134.08	813.954	59.7041	67.5444	68.0662	1025.28	65.1049	3.97585	2.58611e-138	1.2134e-136	- && sp|Q94HW2|POLR1_ARATH Retrovirus-related Pol polyprotein from transposon RE1 OS=Arabidopsis thaliana OX=3702 GN=RE1 PE=2 SV=1 && -	-
MD15G1050700	128.765	163.715	130.795	1129.71	1086.85	1106.97	141.092	1107.84	-2.97248	5.34136e-138	2.50301e-136	- && H2DH21.1 RecName: Full=Cytochrome P450 CYP72A219; AltName: Full=Cytochrome P450 CYP72A129 [Panax ginseng]	-
MD11G1259400	832.534	840.26	947.992	3490.82	3373.71	3235.83	873.595	3366.79	-1.94612	5.55579e-138	2.60023e-136	- && P83373.1 RecName: Full=Malate dehydrogenase, mitochondrial; Flags: Precursor	-
MD10G1081300	264.191	314.42	263.751	1528.05	1533.34	1579.85	280.787	1547.08	-2.46176	6.01838e-138	2.81322e-136	- && Q944K2.1 RecName: Full=Dolichyl-diphosphooligosaccharide--protein glycosyltransferase 48 kDa subunit; Short=Oligosaccharyl transferase 48 kDa subunit; AltName: Full=Protein DEFECTIVE GLYCOSYLATION 1; Flags: Precursor	-
MD15G1163900	26.6411	29.2736	28.1047	800.408	808.778	797.987	28.0064	802.391	-4.84002	1.15858e-137	5.40888e-136	- && P21616.4 RecName: Full=Pyrophosphate-energized vacuolar membrane proton pump; AltName: Full=Pyrophosphate-energized inorganic pyrophosphatase; Short=H(+)-PPase; AltName: Full=Vacuolar H(+)-pyrophosphatase	-
MD06G1023600	761.491	747.018	736.126	64.3685	60.5268	57.3189	748.212	60.738	3.62355	1.33714e-137	6.23471e-136	- && Q9FVQ4.1 RecName: Full=Plastidal glycolate/glycerate translocator 1, chloroplastic; AltName: Full=Bacterial membrane protein LrgB-like protein; Short=AtLrgB; Flags: Precursor	-
MD03G1160300	2042.48	2206.36	2635.35	393.674	397.371	349.287	2294.73	380.111	2.594	1.50115e-137	6.99073e-136	- && -	-
MD09G1281300	1809.37	1847.49	2117.58	316.245	350.88	379.738	1924.81	348.954	2.46307	1.72103e-137	8.00473e-136	- && P49293.1 RecName: Full=Phytoene synthase, chloroplastic; AltName: Full=MEL5; Flags: Precursor	-
MD11G1306200	3078.16	3009.76	3377.96	860.112	815.795	797.987	3155.29	824.631	1.93621	2.39556e-137	1.11282e-135	- && Q53RH0.1 RecName: Full=Probable ethylene response sensor 1; Short=OsERS1; AltName: Full=Ethylene response factor 1 >A2XL32.1 RecName: Full=Probable ethylene response sensor 1; Short=OS-ERS1; AltName: Full=Ethylene response factor 1	-
MD04G1003600	294.162	300.325	299.423	1503.8	1457.03	1523.43	297.97	1494.75	-2.32655	3.75099e-137	1.7403e-135	- && Q9LIR4.1 RecName: Full=Dihydroxy-acid dehydratase, chloroplastic; Short=AtDHAD; Short=DAD; Flags: Precursor	-
MD07G1215400	611.635	568.124	522.098	2767.84	2660.55	2410.98	567.286	2613.12	-2.20386	4.43288e-137	2.05412e-135	- && Q39196.1 RecName: Full=Probable aquaporin PIP1-4; AltName: Full=Plasma membrane intrinsic protein 1-4; Short=AtPIP1;4; AltName: Full=Transmembrane protein C; Short=TMP-C	-
MD01G1213300	70800.9	70949.4	61600	22111	21404.5	20836.3	67783.4	21450.6	1.65992	1.24773e-136	5.77463e-135	- && P29024.1 RecName: Full=Acidic endochitinase; Flags: Precursor	-
MD14G1246000	721.529	804.481	676.674	42.9123	40.3512	39.4068	734.228	40.8901	4.16721	1.46672e-136	6.77975e-135	- && Q6R3K4.2 RecName: Full=Probable metal-nicotianamine transporter YSL8; AltName: Full=Protein YELLOW STRIPE LIKE 8; Short=AtYSL8	-
MD08G1240600	3161.41	3232.02	3683.87	11684.3	10940.4	11227.3	3359.1	11284	-1.74804	1.85379e-136	8.55832e-135	- && C6TBN2.1 RecName: Full=Probable aldo-keto reductase 1; Short=GmAKR1	-
MD10G1023600	11966.3	12049.9	13250.3	4250.19	4246.52	4175.32	12422.1	4224.01	1.55625	2.89563e-136	1.33517e-134	- && Q9MA74.1 RecName: Full=Serine decarboxylase; Short=AtSDC; AltName: Full=Protein EMBRYO DEFECTIVE 1075; AltName: Full=Serine decarboxylase 1; Short=AtSDC1	-
MD01G1144400	285.282	272.136	366.441	1994.49	1930.72	1791.22	307.953	1905.47	-2.6289	5.06744e-136	2.33371e-134	- && P05478.1 RecName: Full=18.5 kDa class I heat shock protein; AltName: Full=HSP 18.5	-
MD00G1067900	908.017	929.165	706.94	31.7178	49.1232	41.198	848.041	40.6796	4.37735	7.17037e-136	3.2981e-134	- && Q8L817.1 RecName: Full=Alpha carbonic anhydrase 7; Short=AtaCA7; Short=AtalphaCA7; AltName: Full=Alpha carbonate dehydratase 7; Flags: Precursor	-
MD15G1308800	1494.12	1500.54	1730.6	248.145	287.721	278.534	1575.09	271.467	2.53581	1.19476e-135	5.48868e-134	- && Q9ZRF1.1 RecName: Full=Probable mannitol dehydrogenase; AltName: Full=NAD-dependent mannitol dehydrogenase	-
MD15G1417600	903.577	903.144	1150.13	4845.36	4462.31	4513.86	985.617	4607.18	-2.22453	1.54733e-135	7.0997e-134	- && -	-
MD15G1205500	949.089	891.218	887.459	100.751	115.79	112.847	909.255	109.796	3.04855	2.19393e-135	1.00542e-133	- && O65896.1 RecName: Full=Cytidine deaminase 1; Short=At-CDA1	-
MD10G1056800	2460.97	2524.03	2418.08	6859.44	6863.21	6970.52	2467.69	6897.72	-1.48296	2.27281e-135	1.04029e-133	- && Q01899.1 RecName: Full=Heat shock 70 kDa protein, mitochondrial; Flags: Precursor	-
MD16G1176100	409.607	427.177	433.46	1903.07	1826.33	1805.55	423.415	1844.98	-2.12322	2.86896e-135	1.31155e-133	- && P93092.1 RecName: Full=Acyl carrier protein 1, chloroplastic; Short=ACP 1; Flags: Precursor	-
MD10G1072800	1655.08	1472.35	1551.16	313.447	278.949	308.089	1559.53	300.162	2.37782	4.09266e-135	1.86868e-133	- && Q84V03.2 RecName: Full=F-box protein At2g16365	-
MD04G1041400	35.5214	40.1156	48.6427	873.172	764.041	788.135	41.4266	808.449	-4.28483	5.57213e-135	2.5411e-133	- && Q9SRR7.1 RecName: Full=Calmodulin-like protein 3	-
MD10G1050200	3613.2	3685.22	4118.41	12767.3	12350.1	11739.6	3805.61	12285.7	-1.69071	6.30971e-135	2.87396e-133	- && Q9FE06.1 RecName: Full=Protein EXORDIUM-like 2; Flags: Precursor	-
MD16G1137900	106.564	123.6	86.4759	957.131	1050.01	1068.46	105.547	1025.2	-3.28035	6.96179e-135	3.1671e-133	- && Q5W274.1 RecName: Full=Pleiotropic drug resistance protein 3; AltName: Full=NtPDR3	-
MD07G1268400	2084.67	2168.41	1884.09	406.734	373.687	446.908	2045.72	409.11	2.32225	9.8146e-135	4.4595e-133	- && Q8L856.1 RecName: Full=Transmembrane ascorbate ferrireductase 1; AltName: Full=Cytochrome b561; Short=Artb561-1; Short=AtCytb561; AltName: Full=Protein b561A.tha5; AltName: Full=Tonoplast Cyt-b561; Short=TCytb	-
MD11G1189000	724.86	685.219	671.269	26.1205	33.3336	21.4946	693.782	26.9829	4.68189	1.01532e-134	4.60778e-133	- && A7PQW3.2 RecName: Full=Glucan endo-1,3-beta-glucosidase; AltName: Full=(1->3)-beta-glucan endohydrolase; Short=(1->3)-beta-glucanase; AltName: Full=Beta-1,3-endoglucanase; Flags: Precursor	-
MD04G1138900	138.756	134.442	137.28	1103.59	1005.27	1016.52	136.826	1041.79	-2.92855	1.23082e-134	5.57899e-133	- && -	-
MD06G1023400	44.4018	41.1999	27.0237	809.737	895.621	770.223	37.5418	825.193	-4.46022	1.33546e-134	6.04594e-133	- && Q9FVQ5.1 RecName: Full=CSC1-like protein At1g32090	-
MD05G1293800	1294.31	1381.28	1416.04	260.273	255.265	265.1	1363.88	260.213	2.39013	1.43136e-134	6.47226e-133	- && Q8RWL6.1 RecName: Full=Serine/threonine-protein kinase STY17; AltName: Full=Serine/threonine/tyrosine-protein kinase 17	-
MD02G1134100	32.1913	48.7893	34.5903	809.737	760.532	790.822	38.5237	787.03	-4.35114	1.68728e-134	7.62027e-133	- && P93031.3 RecName: Full=GDP-mannose 4,6 dehydratase 2; AltName: Full=GDP-D-mannose dehydratase 2; Short=GMD 2	-
MD05G1185700	1444.17	1496.21	1493.87	322.775	297.371	293.759	1478.08	304.635	2.27919	1.94421e-134	8.77005e-133	- && -	-
novel.251	909.127	885.797	868.002	102.616	92.1059	114.638	887.642	103.12	3.10616	5.01606e-134	2.25995e-132	- && - && -	-
MD00G1080800	1558.5	1629.56	1303.62	5781.97	5868.46	6029.23	1497.23	5893.22	-1.97687	5.20566e-134	2.34255e-132	- && O48651.1 RecName: Full=Squalene monooxygenase; AltName: Full=Squalene epoxidase; Short=SE	-
MD09G1043000	357.435	328.515	361.037	1661.45	1600.01	1664.04	348.995	1641.83	-2.23407	6.74884e-134	3.03333e-132	- && Q8L970.1 RecName: Full=Probable prolyl 4-hydroxylase 7; Short=AtP4H7	-
MD09G1263900	5.55023	6.50524	4.32379	3610.23	3443.88	3538.55	5.45975	3530.89	-9.33741	7.86545e-134	3.53095e-132	- && P47926.1 RecName: Full=Protein RSI-1; AltName: Full=TR132; Flags: Precursor	-
MD02G1119800	75.4831	56.3787	55.1284	923.548	842.111	808.734	62.3301	858.131	-3.78477	1.24596e-133	5.58664e-132	- && Q9CAZ7.1 RecName: Full=Protein STRICTOSIDINE SYNTHASE-LIKE 5; Short=AtSSL5; AltName: Full=Protein YELLOW-LEAF-SPECIFIC GENE 2; Flags: Precursor	-
MD15G1321300	27.7511	22.7683	32.4284	788.281	766.672	789.031	27.6493	781.328	-4.82039	1.24858e-133	5.59171e-132	- && Q9SJZ2.1 RecName: Full=Peroxidase 17; Short=Atperox P17; AltName: Full=ATP25a; Flags: Precursor	-
MD05G1158400	783.692	794.723	891.782	72.7644	61.404	81.5003	823.399	71.8896	3.51888	1.25064e-133	5.59423e-132	- && -	-
MD03G1287400	973.51	1046.26	877.73	4066.41	3878.98	3634.38	965.833	3859.92	-1.99872	1.73375e-133	7.74595e-132	- && Q8LEA8.2 RecName: Full=Phytochrome A-associated F-box protein; AltName: Full=Empfindlicher im dunkelroten Licht protein 1	-
MD17G1136700	48.842	52.0419	50.8046	752.831	764.041	801.569	50.5628	772.814	-3.93373	2.42663e-133	1.08286e-131	- && -	-
MD14G1087100	1128.92	1177.45	1059.33	147.394	132.457	95.8301	1121.9	125.227	3.16469	2.47483e-133	1.10306e-131	- && -	-
MD03G1011900	1881.53	1883.27	1699.25	402.07	362.283	401.232	1821.35	388.529	2.22932	2.72113e-133	1.21139e-131	- && -	-
MD09G1077200	1500.78	1581.86	1070.14	94.2205	114.913	124.49	1384.26	111.208	3.63632	4.59632e-133	2.04375e-131	- && G3UVW3.1 RecName: Full=Probable sodium-coupled neutral amino acid transporter 6; AltName: Full=Na(+)-coupled neutral amino acid transporter 6; AltName: Full=Solute carrier family 38 member 6	-
MD00G1098500	1174.43	1228.41	1205.26	203.367	214.037	224.798	1202.7	214.067	2.48973	5.11743e-133	2.27276e-131	- && Q9LKJ1.1 RecName: Full=3-hydroxyisobutyryl-CoA hydrolase 1; AltName: Full=CoA-thioester hydrolase CHY1	-
MD07G1018200	44.4018	31.442	44.3189	767.757	807.901	748.728	40.0542	774.795	-4.27471	5.38577e-133	2.3891e-131	- && Q9LM02.1 RecName: Full=Cycloartenol-C-24-methyltransferase; AltName: Full=24-sterol C-methyltransferase 1; Short=Sterol C-methyltransferase 1; AltName: Full=Protein CEPHALOPOD; AltName: Full=Protein STEROL METHYLTRANSFERASE 1	-
MD12G1158600	1811.59	1814.96	2112.17	403.003	383.336	377.947	1912.91	388.095	2.30165	6.11972e-133	2.71146e-131	- && Q9Y2M2.1 RecName: Full=Protein SSUH2 homolog; AltName: Full=Protein ssu-2 homolog	-
MD07G1051100	1792.72	1806.29	2014.89	385.278	328.95	391.381	1871.3	368.536	2.34486	9.06777e-133	4.01289e-131	- && Q84WU2.1 RecName: Full=Ubiquitin carboxyl-terminal hydrolase 13; AltName: Full=Deubiquitinating enzyme 13; Short=AtUBP13; AltName: Full=Ubiquitin thioesterase 13; AltName: Full=Ubiquitin-specific-processing protease 13	-
novel.1985	1082.29	1034.33	1235.52	162.321	146.492	146.88	1117.38	151.898	2.87983	1.72403e-132	7.62058e-131	- && - && -	-
MD09G1204200	1204.4	1131.91	1135	207.099	194.738	194.347	1157.1	198.728	2.54206	1.87555e-132	8.28053e-131	- && Q9XIE2.1 RecName: Full=ABC transporter G family member 36; Short=ABC transporter ABCG.36; Short=AtABCG36; AltName: Full=Pleiotropic drug resistance protein 8; AltName: Full=Protein PENETRATION 3	-
MD00G1015600	722.639	825.081	671.269	30.7849	21.0528	36.7199	739.663	29.5192	4.64997	2.21617e-132	9.77286e-131	- && Q50228.1 RecName: Full=Formamidase; AltName: Full=Formamide amidohydrolase	-
MD15G1078900	2328.87	2464.4	2934.77	516.814	501.758	460.342	2576.02	492.971	2.38584	2.30009e-132	1.0131e-130	- && O22174.1 RecName: Full=Ethylene-responsive transcription factor ERF008	-
MD03G1137000	657.147	593.061	496.155	2719.34	2796.51	2761.16	582.121	2759	-2.24524	3.11567e-132	1.37071e-130	- && Q2PCF1.1 RecName: Full=Pleiotropic drug resistance protein 2; AltName: Full=NpPDR2	-
MD16G1154000	975.73	846.765	859.354	3357.42	3389.5	3224.19	893.95	3323.7	-1.8948	3.85717e-132	1.69493e-130	- && Q9FGX1.1 RecName: Full=ATP-citrate synthase beta chain protein 2; Short=ATP-citrate synthase B-2; AltName: Full=ATP-citrate lyase B-2; AltName: Full=Citrate cleavage enzyme B-2	-
MD08G1175700	2615.27	2588	2974.77	661.409	658.777	592.892	2726.01	637.693	2.09601	5.89968e-132	2.58942e-130	- && -	-
MD03G1036600	3462.23	3550.78	3825.48	10381.1	10163.2	10471.4	3612.83	10338.6	-1.51677	6.05283e-132	2.65352e-130	- && P55737.1 RecName: Full=Heat shock protein 90-2; Short=AtHSP90.2; Short=AtHsp90-2; AltName: Full=Heat shock protein 81-2; Short=Hsp81-2; AltName: Full=Protein EARLY-RESPONSIVE TO DEHYDRATION 8; AltName: Full=Protein LOSS OF RECOGNITION OF AVRRPM1 2; AltName: Full=Protein MUTANT SNC1-ENHANCING 12	-
MD01G1032800	432.918	422.841	421.57	1912.4	1784.22	1804.65	425.776	1833.76	-2.10659	8.7451e-132	3.82931e-130	- && Q9FKQ1.1 RecName: Full=Protein DETOXIFICATION 27; Short=AtDTX27; AltName: Full=Multidrug and toxic compound extrusion protein 27; Short=MATE protein 27	-
MD03G1255500	43.2918	40.1156	39.9951	755.63	722.812	795.3	41.1342	757.914	-4.20406	1.28607e-131	5.62488e-130	- && -	-
MD09G1171600	274.181	228.768	166.466	1718.36	1807.91	1981.08	223.138	1835.78	-3.04153	1.44661e-131	6.31963e-130	- && Q9C8M9.1 RecName: Full=Protein STRUBBELIG-RECEPTOR FAMILY 6; AltName: Full=Leucine-rich repeat receptor kinase-like protein SRF6; Flags: Precursor	-
MD15G1256700	720.419	683.05	746.935	60.637	52.632	55.5277	716.802	56.2655	3.67272	2.63428e-131	1.14946e-129	- && Q6NQL6.1 RecName: Full=Lipid phosphate phosphatase epsilon 2, chloroplastic; Short=AtLPPE2; AltName: Full=Phosphatidic acid phosphatase epsilon 2; AltName: Full=Plastidic phosphatidic acid phosphatase epsilon 2; Flags: Precursor	-
MD06G1010900	23.311	11.9263	10.8095	958.997	924.568	1051.44	15.3489	978.336	-5.9998	2.8258e-131	1.23159e-129	- && Q949P1.1 RecName: Full=Abscisic acid 8'-hydroxylase 1; Short=ABA 8'-hydroxylase 1; AltName: Full=Cytochrome P450 707A1	-
MD07G1199300	884.706	876.039	1209.58	5549.68	5233.37	5225.87	990.109	5336.31	-2.42994	3.22901e-131	1.40569e-129	- && P48495.1 RecName: Full=Triosephosphate isomerase, cytosolic; Short=TIM; Short=Triose-phosphate isomerase	-
MD02G1249500	702.659	765.45	703.697	58.7712	50.8776	60.9013	723.935	56.85	3.67183	3.8263e-131	1.66377e-129	- && P93604.1 RecName: Full=Rust resistance kinase Lr10; AltName: Full=Probable receptor-like serine/threonine-protein kinase LRK10; Flags: Precursor	-
MD17G1099800	862.505	844.597	857.192	83.9589	107.896	98.5169	854.765	96.7904	3.1404	3.85242e-131	1.67319e-129	- && Q339N5.2 RecName: Full=Cellulose synthase-like protein H1; AltName: Full=OsCslH1	-
MD08G1197800	2212.32	2399.35	2300.26	597.041	625.443	585.728	2303.98	602.737	1.93441	4.60177e-131	1.99632e-129	- && Q8L7W1.1 RecName: Full=Mechanosensitive ion channel protein 3, chloroplastic; AltName: Full=Mechanosensitive channel of small conductance-like 3; AltName: Full=MscS-Like protein 3; Flags: Precursor	-
MD16G1007900	2041.37	2027.47	2277.56	503.753	485.091	447.804	2115.47	478.883	2.14355	6.17645e-131	2.67634e-129	- && Q8L799.1 RecName: Full=Inositol oxygenase 1; AltName: Full=Myo-inositol oxygenase 1; Short=AtMIOX1; Short=MI oxygenase 1	-
MD17G1119500	1124.48	1069.03	1207.42	177.247	166.668	188.973	1133.64	177.629	2.67432	8.80878e-131	3.81255e-129	- && Q9SSE5.1 RecName: Full=Zinc finger protein CONSTANS-LIKE 9	-
MD09G1140500	25.531	11.9263	9.72853	905.823	975.446	952.927	15.7286	944.732	-5.91546	1.18181e-130	5.10909e-129	- && O23039.1 RecName: Full=Zinc transporter 5; AltName: Full=ZRT/IRT-like protein 5; Flags: Precursor	-
MD14G1090500	900.247	977.954	930.697	129.67	100.878	99.4125	936.299	109.987	3.09205	1.35136e-130	5.83534e-129	- && Q9F234.1 RecName: Full=Alpha-glucosidase 2; AltName: Full=Alpha-glucosidase II	-
MD17G1151800	2803.97	2731.12	2444.02	650.215	558.776	627.821	2659.7	612.271	2.11948	1.71535e-130	7.39855e-129	- && Q9FLN0.1 RecName: Full=GDSL esterase/lipase 1; AltName: Full=Extracellular lipase 1; Flags: Precursor	-
MD13G1279900	2371.06	2261.65	2608.33	7702.76	7555.32	7499.82	2413.68	7585.97	-1.65204	1.76216e-130	7.59172e-129	- && Q7XT99.2 RecName: Full=Probable aldo-keto reductase 2	-
MD03G1065400	1824.91	1917.96	2164.06	405.801	357.02	408.397	1968.98	390.406	2.33499	2.90043e-130	1.24812e-128	- && Q9CAD5.1 RecName: Full=Mitogen-activated protein kinase kinase kinase YODA; AltName: Full=YODA MAPKK kinase	-
MD15G1373400	741.51	749.187	741.531	2611.12	2693	2550.69	744.076	2618.27	-1.81512	2.93534e-130	1.26169e-128	- && P29307.2 RecName: Full=14-3-3-like protein	-
MD06G1109200	51.0621	60.7156	44.3189	741.637	811.409	784.553	52.0322	779.2	-3.9047	3.75631e-130	1.61271e-128	- && Q3HRP0.1 RecName: Full=Calcineurin B-like protein 7	-
novel.1636	752.611	763.281	780.445	64.3685	32.4564	45.676	765.446	47.5003	4.01708	5.2379e-130	2.24623e-128	- && sp|P92523|M860_ARATH Uncharacterized mitochondrial protein AtMg00860 OS=Arabidopsis thaliana OX=3702 GN=AtMg00860 PE=4 SV=1 && -	-
novel.1770	1154.45	1231.66	998.796	141.797	134.212	159.418	1128.3	145.142	2.9587	5.52277e-130	2.36568e-128	- && - && -	-
MD15G1383200	148.746	134.442	139.442	1164.23	1080.71	993.229	140.877	1079.39	-2.93789	6.831e-130	2.92272e-128	- && Q9SJY5.1 RecName: Full=Mitochondrial uncoupling protein 5; Short=AtPUMP5; AltName: Full=Mitochondrial dicarboxylate carrier 1	-
MD00G1130600	772.592	744.85	722.073	72.7644	73.6848	68.9618	746.505	71.8036	3.37795	1.32138e-129	5.64722e-128	- && Q6DIV6.1 RecName: Full=Vesicular inhibitory amino acid transporter; AltName: Full=GABA and glycine transporter; AltName: Full=Solute carrier family 32 member 1; AltName: Full=Vesicular GABA transporter	-
MD06G1080800	2913.87	2833.03	3301.22	781.751	770.181	765.745	3016.04	772.559	1.96504	1.38587e-129	5.91604e-128	- && Q9SH30.2 RecName: Full=Probable copper-transporting ATPase HMA5; AltName: Full=Probable copper-transporting ATPase 3; AltName: Full=Protein HEAVY METAL ATPASE 5	-
MD05G1265900	15.5406	9.75786	10.8095	1119.45	1090.36	1061.3	12.036	1090.37	-6.50447	1.50717e-129	6.42652e-128	- && Q94C59.2 RecName: Full=Patellin-4	-
MD14G1191100	218.679	213.589	163.223	1282.71	1310.54	1402.52	198.497	1331.92	-2.74704	1.73621e-129	7.39471e-128	- && Q9SSG3.2 RecName: Full=HIPL1 protein; Flags: Precursor	-
MD13G1030000	159.847	190.82	172.952	1115.72	1108.78	1136.53	174.54	1120.34	-2.6818	2.4463e-129	1.04072e-127	- && Q9LVI4.1 RecName: Full=Protein TIFY 6B; AltName: Full=Jasmonate ZIM domain-containing protein 3; AltName: Full=Protein JASMONATE INSENSITIVE 3	-
MD12G1057600	582.774	570.293	484.265	2412.42	2308.79	2300.82	545.777	2340.67	-2.10078	2.67708e-129	1.13761e-127	- && Q8GZC3.1 RecName: Full=Delta(12)-fatty-acid desaturase FAD2	-
novel.252	1231.04	1204.55	931.777	84.8918	100.001	120.011	1122.46	101.635	3.46362	2.82226e-129	1.19794e-127	- && - && -	-
MD04G1142900	4796.51	4550.42	3433.09	758.429	750.883	742.459	4260	750.59	2.50473	3.70135e-129	1.5693e-127	- && Q9SR40.1 RecName: Full=Laccase-7; AltName: Full=Benzenediol:oxygen oxidoreductase 7; AltName: Full=Diphenol oxidase 7; AltName: Full=Urishiol oxidase 7; Flags: Precursor	-
MD06G1066600	895.807	943.26	853.949	113.811	104.387	120.907	897.672	113.035	2.98991	3.85762e-129	1.6337e-127	- && P29001.1 RecName: Full=Acid beta-fructofuranosidase; AltName: Full=Acid invertase; Short=AI; AltName: Full=Acid sucrose hydrolase; AltName: Full=Vacuolar invertase; Contains: RecName: Full=Acid beta-fructofuranosidase 30 kDa subunit; Contains: RecName: Full=Acid beta-fructofuranosidase 38 kDa subunit; Flags: Precursor	-
MD12G1194200	795.902	839.176	724.235	40.1137	43.86	68.0662	786.438	50.68	3.95406	6.25243e-129	2.6449e-127	- && P43187.1 RecName: Full=Calcium-binding allergen Bet v 3; AltName: Full=Allergen Bet v III; AltName: Allergen=Bet v 3	-
MD01G1153000	1285.43	1253.34	1373.89	260.273	241.23	239.127	1304.22	246.877	2.40191	7.01231e-129	2.963e-127	- && Q39033.1 RecName: Full=Phosphoinositide phospholipase C 2; AltName: Full=Phosphoinositide phospholipase PLC2; Short=AtPLC2; Short=PI-PLC2	-
MD10G1123500	27.7511	21.6841	30.2666	746.301	735.97	767.536	26.5673	749.936	-4.81929	1.00463e-128	4.2402e-127	- && O49607.1 RecName: Full=Subtilisin-like protease SBT1.6; AltName: Full=Subtilase subfamily 1 member 6; Short=AtSBT1.6; AltName: Full=Subtilisin-like serine protease 2; Short=At-SLP2; Flags: Precursor	-
MD08G1058800	3946.21	3917.24	4156.25	1306.96	1292.11	1325.5	4006.57	1308.19	1.61483	1.12191e-128	4.72986e-127	- && Q9S775.1 RecName: Full=CHD3-type chromatin-remodeling factor PICKLE; AltName: Full=Protein CHROMATIN REMODELING 6; Short=AtCHR6; AltName: Full=Protein GYMNOS	-
MD16G1249700	86.5835	61.7998	97.2853	888.098	873.691	919.789	81.8896	893.859	-3.44853	1.29047e-128	5.43434e-127	- && O64481.1 RecName: Full=Subtilisin-like protease SBT2.5; AltName: Full=Subtilase subfamily 2 member 5; Short=AtSBT2.5; AltName: Full=Subtilisin-like serine protease 3; Short=At-SLP3; Flags: Precursor	-
MD02G1259300	1189.97	1292.37	1414.96	214.562	228.072	207.781	1299.1	216.805	2.58288	1.35723e-128	5.70909e-127	- && Q8S9H7.1 RecName: Full=Transcription factor DIVARICATA	-
MD07G1002800	606.085	664.619	733.964	2955.35	2676.34	2779.07	668.222	2803.59	-2.06844	1.39308e-128	5.85327e-127	- && A0KP37.1 RecName: Full=Siroheme synthase 2; Includes: RecName: Full=Uroporphyrinogen-III C-methyltransferase 2; Short=Urogen III methylase 2; AltName: Full=SUMT 2; AltName: Full=Uroporphyrinogen III methylase 2; Short=UROM 2; Includes: RecName: Full=Precorrin-2 dehydrogenase 2; Includes: RecName: Full=Sirohydrochlorin ferrochelatase 2	-
MD05G1105900	702.659	725.334	619.383	20.5233	24.5616	19.7034	682.459	21.5961	4.9799	1.7164e-128	7.20368e-127	- && Q7XKV4.2 RecName: Full=Beta-glucosidase 12; Short=Os4bglu12; Flags: Precursor	-
MD13G1040100	682.678	671.124	755.583	2816.35	2656.16	2604.43	703.128	2692.31	-1.93677	1.71904e-128	7.20668e-127	- && P45680.1 RecName: Full=Universal stress protein A homolog 2	-
MD07G1178700	2636.36	2561.98	2713.18	669.805	664.917	755.893	2637.17	696.872	1.91995	4.78485e-128	2.00369e-126	- && Q9VBN7.2 RecName: Full=S-adenosylmethionine mitochondrial carrier protein homolog	-
MD14G1178800	144.306	150.705	155.657	1089.6	1004.39	1018.31	150.222	1037.43	-2.78739	5.10632e-128	2.13591e-126	- && P52178.1 RecName: Full=Triose phosphate/phosphate translocator, non-green plastid, chloroplastic; Short=CTPT; Flags: Precursor	-
MD01G1119800	3150.31	3003.25	3171.5	763.093	830.708	900.982	3108.35	831.594	1.90183	5.73364e-128	2.39564e-126	- && Q921M3.1 RecName: Full=Splicing factor 3B subunit 3; AltName: Full=Pre-mRNA-splicing factor SF3b 130 kDa subunit; Short=SF3b130; AltName: Full=Spliceosome-associated protein 130; Short=SAP 130	-
MD09G1032600	25.531	16.2631	20.538	847.052	767.549	789.926	20.7774	801.509	-5.2717	7.29251e-128	3.04357e-126	- && -	-
MD08G1046300	82.1433	69.3892	68.0997	805.072	819.304	935.015	73.2108	853.13	-3.54371	8.2016e-128	3.41916e-126	- && Q5N870.1 RecName: Full=Endoribonuclease Dicer homolog 3a; AltName: Full=Dicer-like protein 3a; Short=OsDCL3a	-
MD01G1194700	8516.27	8531.62	10674.4	2299.54	2266.68	2209.46	9240.75	2258.56	2.03266	1.29168e-127	5.3789e-126	- && Q9FJ95.1 RecName: Full=Sorbitol dehydrogenase; AltName: Full=L-iditol 2-dehydrogenase	-
MD15G1155900	18.8708	16.2631	21.619	815.334	786.848	830.229	18.9176	810.804	-5.42129	1.29768e-127	5.39787e-126	- && Q5ZJ01.1 RecName: Full=Protein ABHD17B; AltName: Full=Alpha/beta hydrolase domain-containing protein 17B; Short=Abhydrolase domain-containing protein 17B; Flags: Precursor	-
MD07G1184600	2897.22	2993.49	2861.27	798.542	848.252	886.652	2917.33	844.482	1.78824	1.64374e-127	6.82975e-126	- && -	-
MD04G1165400	2196.78	2071.92	2318.63	569.988	539.478	559.755	2195.78	556.407	1.98076	1.93228e-127	8.0197e-126	- && A2WL19.2 RecName: Full=Dehydration-responsive element-binding protein 2A; Short=Protein DREB2A	-
novel.343	51.0621	40.1156	37.8332	732.308	725.444	734.399	43.0036	730.717	-4.08853	1.9893e-127	8.2472e-126	- && sp|P0CT41|TF212_SCHPO Transposon Tf2-12 polyprotein OS=Schizosaccharomyces pombe (strain 972 / ATCC 24843) OX=284812 GN=Tf2-12 PE=3 SV=1 && -	-
novel.491	695.998	723.166	697.212	55.0397	64.0356	64.4838	705.459	61.1863	3.52569	2.38506e-127	9.877e-126	- && sp|P92519|M810_ARATH Uncharacterized mitochondrial protein AtMg00810 OS=Arabidopsis thaliana OX=3702 GN=AtMg00810 PE=4 SV=1 && -	-
MD05G1334200	26223.7	25460.4	31341	7965.83	7722.86	7580.43	27675	7756.37	1.83515	2.91035e-127	1.2039e-125	- && Q9LSQ5.1 RecName: Full=NAD(P)H dehydrogenase (quinone) FQR1; AltName: Full=Flavodoxin-like quinone reductase 1	-
novel.213	3352.34	3255.87	2707.78	39.1808	49.1232	72.5442	3105.33	53.6161	5.85446	3.62031e-127	1.49593e-125	- && - && -	-
MD17G1113400	751.501	691.724	866.921	35.4493	46.4916	57.3189	770.048	46.4199	4.04915	3.75702e-127	1.5507e-125	- && P27518.2 RecName: Full=Chlorophyll a-b binding protein 151, chloroplastic; AltName: Full=LHCII type II CAB-151; Short=LHCP; Flags: Precursor	-
novel.346	705.989	711.24	724.235	55.0397	28.0704	44.7804	713.821	42.6302	4.07196	5.06347e-127	2.08764e-125	- && - && -	-
MD11G1134500	3350.12	3348.03	4022.21	851.716	826.322	884.861	3573.45	854.3	2.06461	5.34743e-127	2.20228e-125	- && Q9FKJ0.1 RecName: Full=F-box/kelch-repeat protein At5g60570	-
MD08G1211400	1599.58	1589.45	1808.43	341.433	294.739	341.227	1665.82	325.799	2.35489	5.4103e-127	2.22572e-125	- && Q9FJJ3.1 RecName: Full=Probable inactive poly [ADP-ribose] polymerase SRO5; AltName: Full=Protein SIMILAR TO RCD ONE 5	-
MD15G1367100	29.9712	42.2841	55.1284	835.857	811.409	728.129	42.4612	791.799	-4.21803	5.89177e-127	2.42113e-125	- && -	-
MD05G1338400	14183	14475.2	14785.2	5540.35	5072.84	5026.15	14481.2	5213.12	1.47406	6.55411e-127	2.69035e-125	- && -	-
MD05G1013200	48.842	52.0419	99.4472	9594.64	9332.52	9507.77	66.7771	9478.31	-7.14828	8.63996e-127	3.54267e-125	- && P48977.1 RecName: Full=Alcohol dehydrogenase	-
MD07G1188700	700.439	671.124	715.588	50.3753	42.9828	60.9013	695.717	51.4198	3.75895	9.00094e-127	3.68664e-125	- && Q99685.2 RecName: Full=Monoglyceride lipase; Short=MGL; AltName: Full=HU-K5; AltName: Full=Lysophospholipase homolog; AltName: Full=Lysophospholipase-like; AltName: Full=Monoacylglycerol lipase; Short=MAGL	-
MD17G1227600	24.421	26.021	17.2952	770.556	765.795	739.772	22.579	758.708	-5.07155	1.93848e-126	7.93103e-125	- && -	-
MD08G1098900	89.9137	95.4102	83.233	861.978	918.428	812.316	89.519	864.241	-3.27135	2.29608e-126	9.3838e-125	- && -	-
novel.1596	889.146	882.544	687.483	65.3014	52.632	58.2145	819.725	58.7159	3.80514	2.87345e-126	1.17306e-124	- && - && -	-
MD15G1193900	952.419	893.386	994.472	141.797	132.457	132.55	946.759	135.601	2.80422	5.21618e-126	2.12714e-124	- && -	-
MD05G1361400	1160	1101.55	1324.16	194.038	162.282	165.687	1195.24	174.003	2.78145	5.43631e-126	2.2145e-124	- && Q94B74.1 RecName: Full=Nudix hydrolase 2; Short=AtNUDT2; AltName: Full=ADP-ribose pyrophosphatase; AltName: Full=NADH pyrophosphatase	-
MD16G1155000	624.955	735.092	745.854	2796.76	2821.07	2696.68	701.967	2771.5	-1.98082	6.29783e-126	2.56265e-124	- && -	-
MD05G1184400	2281.14	2226.96	2673.19	8422.94	8216.73	8051.52	2393.76	8230.39	-1.78159	7.16261e-126	2.91137e-124	- && Q9FQA3.1 RecName: Full=Glutathione transferase GST 23; AltName: Full=Glutathione transferase GST 36	-
MD07G1295600	111.005	83.4839	69.1807	927.279	889.48	915.311	87.8897	910.69	-3.37515	1.52522e-125	6.1928e-124	- && Q9T095.1 RecName: Full=Oligopeptide transporter 6; Short=AtOPT6	-
MD05G1130000	751.501	807.734	684.24	64.3685	65.79	69.8574	747.825	66.672	3.48718	1.59159e-125	6.45525e-124	- && B9HQZ6.1 RecName: Full=Alanine--tRNA ligase, chloroplastic/mitochondrial; AltName: Full=Alanyl-tRNA synthetase; Short=AlaRS; Flags: Precursor	-
MD13G1255400	13.3205	8.67365	12.9714	1028.96	1102.64	1022.78	11.6552	1051.46	-6.49674	4.36739e-125	1.76943e-123	- && Q9FKM3.1 RecName: Full=AAA-ATPase At5g57480; Flags: Precursor	-
MD14G1101200	5721.17	5640.04	5294.48	1868.55	1946.51	1906.75	5551.9	1907.27	1.54136	8.84533e-125	3.57978e-123	- && Q9SG80.1 RecName: Full=Alpha-L-arabinofuranosidase 1; Short=AtASD1; AltName: Full=Beta-D-xylosidase; Flags: Precursor	-
MD16G1062900	521.721	551.861	568.579	2122.29	2064.93	2056.32	547.387	2081.18	-1.9265	1.93364e-124	7.81714e-123	- && Q96558.1 RecName: Full=UDP-glucose 6-dehydrogenase 1; Short=UDP-Glc dehydrogenase 1; Short=UDP-GlcDH 1; Short=UDPGDH 1; AltName: Full=Gm-UGD1	-
MD02G1181000	17.7607	8.67365	4.32379	1221.14	1240.36	1118.61	10.2527	1193.37	-6.87149	2.01954e-124	8.15557e-123	- && -	-
novel.650	704.879	781.713	599.926	34.5164	27.1932	27.7638	695.506	29.8245	4.54638	2.27801e-124	9.18944e-123	- && - && -	-
MD11G1074000	8127.75	8118.54	7633.66	2853.67	2909.67	2977.9	7959.98	2913.75	1.44983	3.76155e-124	1.51577e-122	- && Q9CAD5.1 RecName: Full=Mitogen-activated protein kinase kinase kinase YODA; AltName: Full=YODA MAPKK kinase	-
MD05G1069100	2377.72	2250.81	2369.44	673.537	664.917	641.255	2332.66	659.903	1.82172	3.86715e-124	1.55664e-122	- && Q8VZ80.2 RecName: Full=Polyol transporter 5; AltName: Full=Protein POLYOL TRANSPORTER 5; Short=AtPLT5; AltName: Full=Sugar-proton symporter PLT5	-
MD12G1136800	25.531	32.5262	29.1856	696.859	735.093	694.992	29.0809	708.981	-4.60656	4.09746e-124	1.64757e-122	- && Q0WQJ7.1 RecName: Full=Kinesin-like protein KIN-5B; AltName: Full=AtKRP125a	-
MD07G1258400	9.99041	13.0105	25.9428	896.494	862.287	810.525	16.3145	856.436	-5.70935	4.41534e-124	1.77349e-122	- && -	-
MD10G1227000	591.654	641.85	710.183	2703.48	2529.84	2541.74	647.896	2591.68	-1.99965	5.18258e-124	2.07942e-122	- && P52427.1 RecName: Full=Proteasome subunit alpha type-4; AltName: Full=20S proteasome alpha subunit C; AltName: Full=20S proteasome subunit alpha-3; AltName: Full=Proteasome 27 kDa subunit	-
MD04G1139400	9.99041	9.75786	10.8095	1228.6	1170.18	1106.08	10.1859	1168.29	-6.84127	6.50658e-124	2.60786e-122	- && Q03662.1 RecName: Full=Probable glutathione S-transferase; AltName: Full=Auxin-induced protein PGNT1/PCNT110	-
MD07G1303200	3259.09	3353.45	2990.98	918.883	912.287	956.509	3201.18	929.227	1.78446	7.17576e-124	2.87299e-122	- && -	-
novel.1263	795.902	729.671	633.436	17.7247	15.7896	14.3297	719.67	15.948	5.49763	8.34223e-124	3.33645e-122	- && - && -	-
MD07G1072900	908.017	1104.81	1112.3	3962.86	3925.47	4067.85	1041.71	3985.39	-1.93546	1.23022e-123	4.91497e-122	- && Q2RAK2.1 RecName: Full=Pyruvate kinase 1, cytosolic; Short=OsPK1 >B8BJ39.1 RecName: Full=Pyruvate kinase 1, cytosolic; Short=OsPK1	-
MD10G1132600	6336.14	6007.59	5687.95	2046.73	1902.65	1917.5	6010.56	1955.62	1.61999	1.71824e-123	6.85736e-122	- && Q08632.1 RecName: Full=Short-chain type dehydrogenase/reductase	-
MD06G1038500	2701.85	2581.5	2635.35	668.872	650.882	763.954	2639.57	694.569	1.92606	2.18785e-123	8.72225e-122	- && Q9FGM0.1 RecName: Full=ATP-dependent zinc metalloprotease FTSH 11, chloroplastic/mitochondrial; Short=AtFTSH11; Flags: Precursor	-
MD17G1284100	4.44018	11.9263	11.8904	1323.75	1207.9	1218.03	9.41896	1249.89	-7.04585	2.74099e-123	1.09158e-121	- && -	-
MD07G1173900	279.731	287.315	221.594	1492.6	1505.27	1413.27	262.88	1470.38	-2.48411	3.80996e-123	1.51568e-121	- && Q9SV30.1 RecName: Full=GATA transcription factor 8	-
MD14G1071300	12.2105	5.42103	10.8095	1229.53	1215.8	1229.67	9.48034	1225	-7.01651	3.83384e-123	1.52355e-121	- && -	-
MD07G1006100	238.66	217.926	220.513	1190.35	1288.61	1217.13	225.7	1232.03	-2.44904	4.62683e-123	1.83673e-121	- && Q9FI39.1 RecName: Full=Cytochrome P450 705A5; AltName: Full=Thalian-diol desaturase; Short=AtTHAD	-
MD09G1219100	973.51	979.039	848.544	119.408	105.264	82.3959	933.698	102.356	3.19083	6.49898e-123	2.57719e-121	- && Q9XI23.1 RecName: Full=Boron transporter 4	-
MD07G1296400	1161.11	1151.43	1173.91	3541.2	3483.36	3462.42	1162.15	3495.66	-1.58874	9.27631e-123	3.67466e-121	- && Q2EF88.1 RecName: Full=Metal-nicotianamine transporter YSL3; AltName: Full=Protein YELLOW STRIPE LIKE 3; Short=AtYSL3	-
MD16G1104500	678.238	661.366	633.436	20.5233	25.4388	42.0936	657.68	29.3519	4.4824	9.94336e-123	3.93473e-121	- && Q9SS90.1 RecName: Full=E3 ubiquitin-protein ligase RGLG1; AltName: Full=RING domain ligase 1	-
MD04G1224400	1912.61	1945.07	1980.3	521.478	448.249	463.925	1945.99	477.884	2.02656	1.04528e-122	4.13196e-121	- && Q99090.2 RecName: Full=Light-inducible protein CPRF2; AltName: Full=Common plant regulatory factor 2; Short=CPRF-2	-
MD11G1220600	3190.27	3069.39	2938.02	865.709	949.13	897.399	3065.89	904.079	1.76143	1.08281e-122	4.27578e-121	- && H2DH18.1 RecName: Full=Cytochrome P450 CYP736A12 [Panax ginseng]	-
MD10G1084500	2672.99	2656.31	2570.5	7251.25	6921.98	7060.97	2633.26	7078.07	-1.4265	1.26364e-122	4.98459e-121	- && P93211.2 RecName: Full=14-3-3 protein 6	-
MD03G1212700	43.2918	50.9577	54.0474	697.792	708.777	723.651	49.4323	710.073	-3.84334	1.28541e-122	5.06511e-121	- && A5YVF1.1 RecName: Full=Protein SUPPRESSOR OF GENE SILENCING 3; AltName: Full=SlSGS3	-
MD03G1213400	5068.47	5015.54	4822.11	1705.3	1658.78	1777.78	4968.71	1713.95	1.53556	1.38378e-122	5.44698e-121	- && Q94B77.2 RecName: Full=Formin-like protein 5; Short=AtFH5; Short=AtFORMIN-5; AltName: Full=Formin homology 2 domain-containing protein 5	-
MD15G1346200	1187.75	1084.21	1062.57	3585.98	3603.54	3559.15	1111.51	3582.89	-1.68881	1.47707e-122	5.8081e-121	- && Q9XF61.1 RecName: Full=Protein disulfide-isomerase; Short=PDI; Flags: Precursor [Datisca glomerata]	-
MD15G1183500	789.242	716.661	821.521	88.6233	78.0707	80.6047	775.808	82.4329	3.23558	1.49733e-122	5.88159e-121	- && Q8S9D1.1 RecName: Full=Pentatricopeptide repeat-containing protein At5g21222; AltName: Full=SNF1-like protein kinase AtC401	-
MD07G1198000	31.0813	39.0314	50.8046	757.496	739.479	685.14	40.3058	727.372	-4.1713	1.51322e-122	5.93776e-121	- && Q05214.1 RecName: Full=Actin	-
novel.1088	66.6027	52.0419	37.8332	734.174	771.058	794.404	52.1593	766.545	-3.88	1.56049e-122	6.11681e-121	- && sp|Q9UR07|TF211_SCHPO Transposon Tf2-11 polyprotein OS=Schizosaccharomyces pombe (strain 972 / ATCC 24843) OX=284812 GN=Tf2-11 PE=3 SV=1 && PF00665:Integrase core domain	rve
MD17G1184100	1440.84	1458.26	1445.23	330.238	286.844	324.21	1448.11	313.764	2.20716	1.57647e-122	6.17299e-121	- && Q2V9B0.1 RecName: Full=Transcription factor MYB1R1; AltName: Full=Myb-related protein R1; Short=StMYB1R-1	-
MD07G1239000	63.2726	69.3892	42.157	763.093	762.286	783.657	58.2729	769.679	-3.72433	1.68292e-122	6.58294e-121	- && -	-
MD09G1187300	22.2009	35.7788	34.5903	685.664	709.654	714.695	30.8567	703.338	-4.50793	1.89713e-122	7.41309e-121	- && -	-
MD03G1040400	794.792	804.481	790.173	99.8178	94.7375	106.577	796.482	100.378	2.98847	1.91037e-122	7.45703e-121	- && Q9FF99.1 RecName: Full=Probable amino acid permease 7; AltName: Full=Amino acid transporter AAP7	-
MD07G1177700	518.391	573.545	590.198	2460	2229.84	2211.26	560.711	2300.36	-2.0361	2.93446e-122	1.14425e-120	- && -	-
MD09G1270600	1146.68	1010.48	978.258	3914.35	3665.82	3646.02	1045.14	3742.06	-1.84033	3.07311e-122	1.19707e-120	- && P04078.1 RecName: Full=Glutamine synthetase cytosolic isozyme; AltName: Full=Glutamate--ammonia ligase	-
MD09G1256000	135060	134491	84483.7	4261.38	4133.36	4149.35	118012	4181.37	4.81882	5.60117e-122	2.17956e-120	- && Q9FSG7.1 RecName: Full=Thaumatin-like protein 1a; AltName: Full=Mdtl1; AltName: Full=Pathogenesis-related protein 5a; Short=PR-5a; AltName: Allergen=Mal d 2; Flags: Precursor	-
MD15G1233200	1052.32	993.133	1034.47	3387.27	3375.46	3173.14	1026.64	3311.96	-1.6898	5.98694e-122	2.32725e-120	- && Q96255.1 RecName: Full=Phosphoserine aminotransferase 1, chloroplastic; Short=AtPSAT1; AltName: Full=Phosphohydroxythreonine aminotransferase; Flags: Precursor	-
MD17G1057500	757.051	852.186	683.159	3014.12	3028.09	2959.98	764.132	3000.73	-1.97343	6.35605e-122	2.46817e-120	- && Q9LLC1.1 RecName: Full=Biotin carboxyl carrier protein of acetyl-CoA carboxylase 2, chloroplastic; Short=AtBCCP2; Short=BCCP-2; Flags: Precursor	-
MD06G1024300	3306.82	3384.89	3361.75	1110.12	1110.53	1134.74	3351.16	1118.46	1.58314	7.19585e-122	2.79138e-120	- && Q39214.1 RecName: Full=Disease resistance protein RPM1; AltName: Full=Resistance to Pseudomonas syringae protein 3	-
MD14G1190200	163.177	144.199	141.604	1368.53	1108.78	1090.85	149.66	1189.39	-2.99066	9.83663e-122	3.81182e-120	- && Q9LMC9.1 RecName: Full=Germin-like protein subfamily T member 2; Flags: Precursor	-
MD01G1028300	260.861	306.83	273.48	1411.44	1386.85	1368.49	280.39	1388.93	-2.30808	1.03932e-121	4.02334e-120	- && -	-
MD08G1006100	2660.78	2656.31	2362.95	693.127	664.04	620.656	2560.01	659.275	1.95738	1.18919e-121	4.59875e-120	- && Q3EBZ2.1 RecName: Full=F-box protein SKIP23; AltName: Full=SKP1-interacting partner 23	-
MD01G1082300	2265.6	2298.52	2079.74	546.666	586.846	596.475	2214.62	576.662	1.94088	1.92089e-121	7.42061e-120	- && Q9SSE9.1 RecName: Full=Lysine-specific demethylase JMJ25; AltName: Full=Jumonji domain-containing protein 25; AltName: Full=Lysine-specific histone demethylase JMJ25; AltName: Full=Protein INCREASE IN BONSAI METHYLATION 1; AltName: Full=Protein JUMONJI 25	-
novel.1919	612.745	710.155	629.112	41.0466	35.088	45.676	650.671	40.6035	4.00347	2.41772e-121	9.33029e-120	- && sp|P10978|POLX_TOBAC Retrovirus-related Pol polyprotein from transposon TNT 1-94 OS=Nicotiana tabacum OX=4097 PE=2 SV=1 && -	-
MD15G1196900	3315.71	3226.6	2387.81	512.149	456.144	506.914	2976.71	491.736	2.59798	3.44254e-121	1.32715e-119	- && Q9M0G7.1 RecName: Full=MDIS1-interacting receptor like kinase 1; Short=AtMIK1; AltName: Full=Leucine-rich repeat receptor-like protein kinase PXL2; AltName: Full=Protein PHLOEM INTERCALATED WITH XYLEM-LIKE 2; Flags: Precursor	-
MD14G1114700	61.0525	46.6209	60.5331	764.959	781.585	694.096	56.0688	746.88	-3.73623	4.2513e-121	1.63725e-119	- && Q6DST1.1 RecName: Full=Late embryogenesis abundant protein At1g64065	-
MD15G1265500	652.707	653.777	660.459	56.9055	58.7724	57.3189	655.648	57.6656	3.50685	4.68982e-121	1.80428e-119	- && Q8GXR2.2 RecName: Full=Probable polyol transporter 6	-
MD12G1211800	1043.44	1221.9	1021.5	142.73	171.054	157.627	1095.61	157.137	2.80049	5.32546e-121	2.04672e-119	- && -	-
MD04G1204000	35196.2	34929.9	29835.3	10617.1	10927.3	10789.4	33320.4	10777.9	1.62831	5.67085e-121	2.17722e-119	- && Q43191.1 RecName: Full=Probable linoleate 9S-lipoxygenase 5; AltName: Full=Leaf lipoxygenase	-
MD15G1217600	167.617	147.452	153.495	970.192	1064.92	1041.59	156.188	1025.57	-2.71573	1.02184e-120	3.91916e-119	- && Q3UDE2.1 RecName: Full=Tubulin--tyrosine ligase-like protein 12	-
MD05G1050600	1998.08	2086.01	1850.58	500.022	484.214	508.705	1978.23	497.647	1.9911	1.18649e-120	4.54597e-119	- && Q9M0Z3.2 RecName: Full=K(+) efflux antiporter 3, chloroplastic; Short=AtKEA3; Flags: Precursor	-
MD17G1084500	84.3634	61.7998	60.5331	849.851	812.287	746.937	68.8988	803.025	-3.54456	1.41611e-120	5.42019e-119	- && -	-
MD10G1064900	333.014	260.21	291.856	1494.47	1487.73	1499.25	295.026	1493.82	-2.3407	2.22054e-120	8.49051e-119	- && P53800.1 RecName: Full=Squalene synthase; Short=SQS; Short=SS; AltName: Full=FPP:FPP farnesyltransferase; AltName: Full=Farnesyl-diphosphate farnesyltransferase	-
MD03G1259200	87.6936	66.1366	68.0997	816.267	790.357	754.102	73.9766	786.909	-3.41243	2.35309e-120	8.98813e-119	- && Q94A20.1 RecName: Full=BI1-like protein	-
MD07G1201500	2983.8	2905.67	2583.47	738.838	648.25	732.607	2824.31	706.565	1.99933	2.42854e-120	9.26688e-119	- && Q9M2S6.1 RecName: Full=E3 ubiquitin-protein ligase SDIR1; AltName: Full=Protein salt- and drought-induced RING finger1	-
MD16G1253100	1992.53	1917.96	2013.81	6438.71	5899.17	5729.2	1974.77	6022.36	-1.60859	2.6943e-120	1.02705e-118	- && Q9SVZ6.1 RecName: Full=60S acidic ribosomal protein P3-1	-
MD12G1261500	14.4306	15.1789	9.72853	1064.41	907.024	874.113	13.1127	948.517	-6.17772	3.10515e-120	1.18245e-118	- && -	-
MD03G1071800	1740.55	1727.14	1494.95	364.755	328.95	322.419	1654.21	338.708	2.28855	5.9406e-120	2.25991e-118	- && Q8L7Y9.1 RecName: Full=Non-specific phospholipase C1; Flags: Precursor	-
MD08G1056100	9.99041	10.8421	9.72853	1084.94	1100.01	1047.86	10.187	1077.6	-6.72481	6.3318e-120	2.40628e-118	- && Q9SK27.2 RecName: Full=Early nodulin-like protein 1; AltName: Full=Phytocyanin-like protein; Flags: Precursor	-
MD04G1100400	609.415	627.756	739.369	32.6507	17.544	28.6595	658.846	26.2847	4.65394	6.59219e-120	2.50269e-118	- && Q9LD44.1 RecName: Full=NAC transcription factor 56; Short=AtNAC056; AltName: Full=NAC domain-containing protein 2; Short=AtNAC2; AltName: Full=Protein NAC-REGULATED SEED MORPHOLOGY 1	-
MD02G1065600	903.577	925.912	969.611	122.207	109.65	146.88	933.033	126.245	2.8861	9.41585e-120	3.57105e-118	- && -	-
MD14G1086100	54.3922	58.5472	56.2093	701.523	688.602	750.519	56.3829	713.548	-3.6614	1.17538e-119	4.45323e-118	- && Q2QXY3.2 RecName: Full=Two-component response regulator ORR10; AltName: Full=OsRR10; AltName: Full=OsRRA2 >B8BLZ4.1 RecName: Full=Two-component response regulator ORR10; AltName: Full=Type A response regulator 10; Short=OsRR10	-
MD05G1115500	597.204	689.555	742.611	36.3822	37.7196	49.2584	676.457	41.1201	4.03932	1.62477e-119	6.14961e-118	- && -	-
MD10G1091900	1261.01	1316.23	1257.14	284.527	260.528	262.413	1278.13	269.156	2.24814	1.76768e-119	6.68378e-118	- && Q9SMN0.1 RecName: Full=Probable carboxylesterase 12; AltName: Full=AtCXE12	-
MD14G1005500	1777.18	1808.46	1416.04	6489.09	6400.92	6413.45	1667.23	6434.49	-1.94849	2.00734e-119	7.58227e-118	- && Q42699.1 RecName: Full=5-methyltetrahydropteroyltriglutamate--homocysteine methyltransferase; AltName: Full=Cobalamin-independent methionine synthase isozyme; AltName: Full=Vitamin-B12-independent methionine synthase isozyme	-
MD05G1194900	467.329	417.42	378.332	1838.7	1870.19	1999	421.027	1902.63	-2.17654	2.22107e-119	8.38114e-118	- && Q93Z16.1 RecName: Full=Dolichyl-diphosphooligosaccharide--protein glycosyltransferase subunit 2; AltName: Full=Protein HAPLESS 6; AltName: Full=Ribophorin II; Short=RPN-II; AltName: Full=Ribophorin-2; Flags: Precursor	-
MD02G1315600	1501.89	1400.79	1542.51	4424.63	4349.15	4416.24	1481.73	4396.68	-1.56913	3.11194e-119	1.1731e-117	- && Q66GR3.1 RecName: Full=Transcription factor bHLH130; AltName: Full=Basic helix-loop-helix protein 130; Short=AtbHLH130; Short=bHLH 130; AltName: Full=Transcription factor EN 69; AltName: Full=bHLH transcription factor bHLH130	-
MD15G1164000	1426.41	1455.01	1666.82	322.775	297.371	294.655	1516.08	304.934	2.31437	4.08681e-119	1.53903e-117	- && Q6DST1.1 RecName: Full=Late embryogenesis abundant protein At1g64065	-
MD14G1183400	117.665	116.01	100.528	892.763	863.164	846.35	111.401	867.426	-2.96136	4.56339e-119	1.71678e-117	- && Q9SU63.1 RecName: Full=Aldehyde dehydrogenase family 2 member B4, mitochondrial; Short=ALDH2a; Flags: Precursor	-
MD10G1166300	681.568	631.008	759.907	41.0466	31.5792	16.1209	690.828	29.5822	4.55054	7.03177e-119	2.64274e-117	- && Q8GXU5.1 RecName: Full=Protein SULFUR DEFICIENCY-INDUCED 1; Short=AtSDI1	-
novel.1729	689.338	704.734	695.05	13.9931	9.64919	13.4341	696.374	12.3588	5.82058	7.5715e-119	2.84274e-117	- && - && -	-
MD03G1019500	4675.51	4760.75	4786.44	11522.9	11480.8	11539	4740.9	11514.2	-1.28017	9.54547e-119	3.58027e-117	- && Q0JEU6.2 RecName: Full=G-type lectin S-receptor-like serine/threonine-protein kinase LECRK3; Short=OsLecRK3; AltName: Full=OsRLCK135; Flags: Precursor	-
MD11G1262300	2.22009	3.25262	6.48569	4657.85	4695.65	4742.24	3.98613	4698.58	-10.1972	9.82814e-119	3.6826e-117	- && Q39688.1 RecName: Full=Epidermis-specific secreted glycoprotein EP1; AltName: Full=52/54 kDa medium protein; Flags: Precursor	-
MD02G1256300	399.616	361.041	356.713	1598.02	1579.84	1587.91	372.457	1588.59	-2.09295	1.23143e-118	4.60956e-117	- && F4JCU3.1 RecName: Full=Diphosphomevalonate decarboxylase MVD2; AltName: Full=Mevalonate 5-diphosphate decarboxylase; Short=AtMVD2	-
MD14G1207600	13635.8	13796.5	12323.9	4843.49	4586.88	4698.36	13252.1	4709.58	1.49259	1.47915e-118	5.53127e-117	- && Q9C899.1 RecName: Full=Feruloyl CoA ortho-hydroxylase 2	-
MD13G1083700	85.4735	99.747	98.3663	799.475	885.094	811.421	94.5289	831.997	-3.13723	1.51712e-118	5.66762e-117	- && O04567.1 RecName: Full=Probable inactive receptor kinase At1g27190; Flags: Precursor	-
MD15G1205100	3.33014	4.33683	2.1619	8241.96	7591.28	7869.71	3.27629	7900.99	-11.2364	1.66798e-118	6.22497e-117	- && Q9ZUN4.1 RecName: Full=1-aminocyclopropane-1-carboxylate oxidase 1; Short=ACC oxidase 1; Short=AtACO1	-
MD16G1005600	1437.51	1553.67	1274.44	255.608	273.686	270.474	1421.87	266.589	2.41467	2.16578e-118	8.07471e-117	- && P80680.1 RecName: Full=Ferredoxin-thioredoxin reductase, variable chain; Short=FTR-V; AltName: Full=Ferredoxin-thioredoxin reductase subunit A; Short=FTR-A	-
MD07G1253800	75.4831	70.4734	99.4472	902.092	847.375	782.761	81.8013	844.076	-3.36628	3.26408e-118	1.21574e-116	- && Q96331.1 RecName: Full=23.6 kDa heat shock protein, mitochondrial; Short=AtHsp23.6; Flags: Precursor	-
MD17G1230100	1742.77	1768.34	1875.45	417.929	470.179	412.875	1795.52	433.661	2.04931	3.71134e-118	1.38095e-116	- && Q94J16.1 RecName: Full=Heat stress transcription factor A-4b; AltName: Full=Heat stress transcription factor 4; Short=OsHsf-04; AltName: Full=Heat stress transcription factor 9; Short=rHsf9	-
MD10G1291400	1211.06	1201.3	1180.4	253.742	212.282	212.259	1197.59	226.095	2.40639	5.74684e-118	2.13621e-116	- && Q05349.1 RecName: Full=Auxin-repressed 12.5 kDa protein	-
MD07G1248300	140.976	97.5786	147.009	1052.28	993.867	1029.05	128.521	1025.07	-2.99603	7.37884e-118	2.74014e-116	- && Q43804.1 RecName: Full=Oleosin 1 [Prunus dulcis]	-
MD01G1229100	5.55023	7.58945	12.9714	1235.13	1192.11	1219.82	8.70368	1215.69	-7.12129	7.80396e-118	2.89513e-116	- && Q43609.1 RecName: Full=Caffeic acid 3-O-methyltransferase; Short=CAOMT; Short=COMT; AltName: Full=S-adenosysl-L-methionine:caffeic acid 3-O-methyltransferase	-
MD07G1129000	223.119	198.41	204.299	1171.69	1166.68	1098.91	208.609	1145.76	-2.4578	1.38362e-117	5.12789e-116	- && P37225.1 RecName: Full=NAD-dependent malic enzyme 59 kDa isoform, mitochondrial; Short=NAD-ME; Flags: Precursor	-
novel.953	33.3014	31.442	15.1333	665.141	789.479	855.306	26.6255	769.975	-4.85694	4.6164e-117	1.70921e-115	- && - && -	-
MD10G1296700	273.071	260.21	310.232	1340.54	1390.36	1383.71	281.171	1371.54	-2.28613	4.6554e-117	1.72194e-115	- && F4JGZ1.1 RecName: Full=Mediator of RNA polymerase II transcription subunit 16; AltName: Full=Protein SENSITIVE TO FREEZING 6	-
MD00G1015700	807.003	876.039	613.979	31.7178	46.4916	43.8848	765.673	40.6981	4.22996	5.86698e-117	2.16794e-115	- && Q50228.1 RecName: Full=Formamidase; AltName: Full=Formamide amidohydrolase	-
MD05G1081600	1984.76	1877.85	1805.18	501.888	483.337	451.386	1889.26	478.87	1.98031	5.95513e-117	2.19834e-115	- && Q9LJK1.1 RecName: Full=Glycoprotein 3-alpha-L-fucosyltransferase A; AltName: Full=Core alpha-(1,3)-fucosyltransferase; AltName: Full=Fuc-T C3; AltName: Full=FucT1; AltName: Full=FucTA; AltName: Full=Fucosyltransferase 11; Short=AtFUT11	-
MD03G1167400	860.285	771.955	975.015	99.8178	92.9831	105.682	869.085	99.4942	3.12723	9.3073e-117	3.43241e-115	- && -	-
MD05G1213400	12.2105	10.8421	10.8095	989.782	914.919	923.372	11.2873	942.691	-6.38477	1.10382e-116	4.06672e-115	- && Q8LPS2.1 RecName: Full=Protein ACCELERATED CELL DEATH 6	-
MD12G1075400	1125.59	1079.87	1049.6	213.629	205.265	191.66	1085.02	203.518	2.41482	1.63599e-116	6.02144e-115	- && -	-
MD15G1114300	807.003	807.734	957.72	104.482	91.2287	109.264	857.486	101.658	3.07733	1.91225e-116	7.03132e-115	- && -	-
novel.2260	560.573	649.44	752.34	19.5904	21.0528	22.3902	654.118	21.0111	4.9595	2.29547e-116	8.43212e-115	- && - && -	-
MD08G1008400	667.137	619.082	571.822	36.3822	38.5968	24.1814	619.347	33.0535	4.22793	2.42121e-116	8.88531e-115	- && Q0JIL1.1 RecName: Full=Probable nucleoredoxin 2; Short=OsNrx2	-
MD09G1192900	190.928	194.073	194.571	1072.81	1075.45	1199.22	193.19	1115.82	-2.52999	3.07399e-116	1.12698e-114	- && Q93ZM7.2 RecName: Full=Chaperonin CPN60-like 2, mitochondrial; AltName: Full=HSP60-like 2; Flags: Precursor	-
MD15G1320800	1046.77	1069.03	1114.46	204.3	212.282	191.66	1076.75	202.747	2.40884	3.08385e-116	1.12949e-114	- && Q9FJN7.1 RecName: Full=LanC-like protein GCL1; AltName: Full=G protein-coupled receptor 2-like protein 1; Short=Protein GCR2-like 1	-
MD17G1131600	590.544	585.472	584.793	41.9794	37.7196	33.1375	586.936	37.6122	3.96556	3.17552e-116	1.16192e-114	- && Q7X8C5.1 RecName: Full=Wall-associated receptor kinase-like 2; Flags: Precursor	-
MD11G1305100	3241.33	3274.3	3553.08	1048.55	1065.8	1084.58	3356.24	1066.31	1.65419	3.28723e-116	1.20162e-114	- && O81283.1 RecName: Full=Translocase of chloroplast 159, chloroplastic; Short=AtToc159; AltName: Full=159 kDa chloroplast outer envelope protein; AltName: Full=Plastid protein import 2; AltName: Full=Translocase of chloroplast 160, chloroplastic; Short=AtToc160; AltName: Full=Translocase of chloroplast 86, chloroplastic; Short=AtToc86	-
novel.634	23.311	22.7683	25.9428	660.477	646.496	707.53	24.0073	671.501	-4.80546	5.41999e-116	1.9793e-114	- && - && -	-
MD16G1119000	99.9041	75.8945	124.309	970.192	916.673	892.026	100.036	926.297	-3.21064	6.53833e-116	2.38537e-114	- && Q9FYF7.1 RecName: Full=REF/SRPP-like protein At1g67360	-
MD17G1127900	6528.18	6590.89	5145.31	1510.33	1502.64	1462.53	6088.13	1491.83	2.0289	6.55484e-116	2.38907e-114	- && -	-
MD08G1195600	9423.17	9819.66	8808.65	3309.85	3315.81	3475.85	9350.49	3367.17	1.47348	7.48493e-116	2.72541e-114	- && O22256.2 RecName: Full=Probable pectinesterase/pectinesterase inhibitor 20; Includes: RecName: Full=Pectinesterase inhibitor 20; AltName: Full=Pectin methylesterase inhibitor 20; Includes: RecName: Full=Pectinesterase 20; Short=PE 20; AltName: Full=Pectin methylesterase 20; Short=AtPME20; Flags: Precursor	-
MD14G1237000	5203.89	5239.97	5439.33	1571.9	1727.21	1826.14	5294.4	1708.42	1.63159	7.55455e-116	2.74808e-114	- && Q46888.1 RecName: Full=Uncharacterized oxidoreductase YgbJ	-
MD10G1327400	49.952	41.1999	60.5331	713.651	685.97	671.706	50.5617	690.442	-3.771	1.44406e-115	5.24788e-114	- && Q41141.1 RecName: Full=Pyrophosphate--fructose 6-phosphate 1-phosphotransferase subunit beta; Short=PFP; AltName: Full=6-phosphofructokinase, pyrophosphate dependent; AltName: Full=PPi-PFK; AltName: Full=Pyrophosphate-dependent 6-phosphofructose-1-kinase	-
MD08G1001700	1021.24	1078.79	993.392	163.253	177.194	193.451	1031.14	177.966	2.53384	1.48887e-115	5.40546e-114	- && Q8LPJ4.1 RecName: Full=ABC transporter E family member 2; Short=ABC transporter ABCE.2; Short=AtABCE2; AltName: Full=RNase L inhibitor-like protein 2; Short=AtRLI2; Short=AthaRLI2	-
MD03G1200800	357.435	365.378	336.175	1484.21	1486.85	1570.9	352.996	1513.99	-2.10074	1.58234e-115	5.73923e-114	- && Q94JQ4.1 RecName: Full=Reactive Intermediate Deaminase A, chloroplastic; AltName: Full=2-iminobutanoate/2-iminopropanoate deaminase; Flags: Precursor	-
MD03G1262400	642.716	624.503	613.979	46.6438	50.8776	59.1101	627.066	52.2105	3.58492	1.58893e-115	5.75755e-114	- && P09444.1 RecName: Full=Late embryogenesis abundant protein D-34; Short=LEA D-34	-
novel.1300	154.296	132.273	115.661	984.185	936.849	939.493	134.077	953.509	-2.83114	1.64266e-115	5.94648e-114	- && - && -	-
MD03G1250400	247.54	224.431	194.571	1278.97	1189.48	1232.36	222.181	1233.6	-2.47364	1.88259e-115	6.80845e-114	- && Q9SYM5.1 RecName: Full=Trifunctional UDP-glucose 4,6-dehydratase/UDP-4-keto-6-deoxy-D-glucose 3,5-epimerase/UDP-4-keto-L-rhamnose-reductase RHM1; AltName: Full=Protein REPRESSOR OF LRX1 1; AltName: Full=Rhamnose biosynthetic enzyme 1; Short=AtRHM1; Includes: RecName: Full=UDP-glucose 4,6-dehydratase; Includes: RecName: Full=UDP-4-keto-6-deoxy-D-glucose 3,5-epimerase/UDP-4-keto-L-rhamnose 4-k…	-
MD02G1294000	1020.13	1185.04	1332.81	170.716	181.58	169.27	1179.33	173.856	2.76187	1.96161e-115	7.08738e-114	- && -	-
MD07G1261900	31274.4	31341.2	33407.8	13345.7	13019.4	12735.5	32007.8	13033.6	1.29621	2.18735e-115	7.89535e-114	- && Q9FJ95.1 RecName: Full=Sorbitol dehydrogenase; AltName: Full=L-iditol 2-dehydrogenase	-
MD16G1178000	602.755	601.735	583.712	25.1877	21.93	11.6429	596.067	19.5869	4.93109	2.89087e-115	1.04247e-113	- && -	-
MD14G1239900	1458.6	1484.28	1367.4	312.514	345.617	312.567	1436.76	323.566	2.15015	3.0435e-115	1.09645e-113	- && Q9C516.1 RecName: Full=Extra-large guanine nucleotide-binding protein 3; AltName: Full=Extra-large GTP-binding protein 3; Short=Extra-large G-protein 3	-
MD08G1011400	13.3205	17.3473	9.72853	865.709	800.006	797.091	13.4655	820.935	-5.93002	3.81286e-115	1.3723e-113	- && O80327.1 RecName: Full=Thaumatin-like protein 1; Flags: Precursor	-
MD09G1072800	311.923	263.462	285.37	1348.01	1350.01	1365.8	286.918	1354.61	-2.23961	4.095e-115	1.47243e-113	- && Q6Z4G8.1 RecName: Full=COBRA-like protein 1; AltName: Full=Protein BRITTLE CULM1-like 6; Flags: Precursor	-
MD04G1239300	3043.74	3309	3650.36	931.011	907.901	857.992	3334.37	898.968	1.89127	5.11869e-115	1.83874e-113	- && Q3E6P4.1 RecName: Full=F-box protein At2g02240	-
MD06G1006900	4.44018	9.75786	4.32379	1835.9	1799.14	1789.42	6.17394	1808.15	-8.19142	5.47978e-115	1.96657e-113	- && Q9M069.2 RecName: Full=Glucan endo-1,3-beta-glucosidase 7; AltName: Full=(1->3)-beta-glucan endohydrolase 7; Short=(1->3)-beta-glucanase 7; AltName: Full=Beta-1,3-endoglucanase 7; Short=Beta-1,3-glucanase 7; Flags: Precursor	-
[truncated: 12,749 more rows]

## Sheet: Table S7
Table S7. List of DEGs from the comparison of Vec-infected vs. MdSYP121-infected.
[truncated: 12,811 more rows]

[truncated: 5 more sheets: Table S8, Table S9, Table S10, Table S11, Table S12]
